# Supplementary material for: An integrated experimental and computational pipeline for crystallographic fragment screening of membrane protein in the lipid cubic phase
Source: Commun Chem. 2026 May 13;9:257. doi: 10.1038/s42004-026-02059-7 (PMC13402683; doi:10.1038/s42004-026-02059-7)
Supplement: Supplementary file 4 — Data Set 1 [file 42004_2026_2059_MOESM4_ESM.xls]

## Sheet: Table S1
Supplementary Data 1. SMILES codes of initially selected fragments
Fragment	SMILES code	Molecule Weight (g/mol)
Fi1	Cc1ccc(-n2ncc(Cl)c(Cl)c2=O)cc1	255.104
Fi2	CNCc1ccc(-c2cccnc2)s1	204.296
Fi3	OCc1cccc(COc2ccccc2)c1	214.263
Fi4	N=c1ccccn1CC(O)c1ccccc1	214.267
Fi5	CNCc1cnn(-c2ccccc2)c1C	201.272
Fi6	NCc1ccc(-c2cccnc2)s1	190.269
Fi7	Cc1ccc(N2C(=O)CC(C)CC2=O)cc1	217.267
Fi8	CCOC(=O)CCSc1ccc(F)cc1	228.286
Fi9	CNCc1ccc(-c2nccs2)cc1	204.296
Fi10	COC(=O)c1ccc(Cl)nc1	171.583
Fi11	COC(=O)c1ccc(CN)cc1.Cl	201.652
Fi12	CC1CN(Cc2ccccc2)CCC1=O	203.284
Fi13	CNCC1CCN(Cc2ccco2)CC1	208.304
Fi14	COc1ccc(CCC(C)=O)cc1	178.23
Fi15	CNCc1cc(-c2ccccc2)no1	188.229
Fi16	Cc1nc(-c2cccnc2)cs1	176.243
Fi17	N#Cc1ccc(Oc2ccc(C(F)(F)F)cn2)cc1	264.206
Fi18	CC(=O)c1ccc(-n2ccnc2)cc1	186.213
Fi19	CC(=O)c1cccc(Cl)c1Cl	189.041
Fi20	COC(=O)c1ccc(Cl)c(F)c1	188.585
Fi21	Cc1nc(-c2cccnc2)sc1CN	205.284
Fi22	COC(=O)c1ccc(OC(F)(F)F)cc1	220.146
Fi23	COC(=O)c1ccc(C)nc1	151.164
Fi24	COC(=O)c1ccc(Cl)cc1	170.595
Fi25	NCc1cccc(-c2nccs2)c1	190.269
Fi26	Cc1nc(-c2ccc(N)cc2)cs1	190.269
Fi27	OCc1cccc(-c2nccs2)c1	191.253
Fi28	c1ccc2c(c1)Nc1ccccc1O2	183.209
Fi29	NC(=S)Nc1ccc(Cl)cc1	186.666
Fi30	Cn1ccc(-c2ccc(CO)cc2)n1	188.229
Fi31	COC(=O)c1ccccc1F	154.14
Fi32	NCc1nc(-c2ccccc2)no1	175.19
Fi33	OCc1cnc(-c2ccccc2)nc1	186.213
Fi34	CNCc1cccc(-c2nccs2)c1	204.296
Fi35	COc1ccc(CNCc2ccc(OC)cc2)cc1	257.332
Fi36	Clc1nsnc1-c1cccnc1	197.649
Fi37	N#Cc1ccc(Oc2ccccc2)nc1	196.209
Fi38	CC(=O)Nc1ccc2c(c1)CCC2=O	189.213
Fi39	Cn1ccnc1SCC(=O)c1ccc(Cl)cc1	266.751
Fi40	CC(=O)Cc1ccc(Cl)c(Cl)c1	203.068
Fi41	CSc1nnc(-n2cccc2)s1	197.286
Fi42	Cn1nc(-c2ccccc2)ccc1=O	186.213
Fi43	CSc1nccc(-c2cccnc2)n1	203.268
Fi44	CNCc1cnc(-c2ccccc2)nc1	199.256
Fi45	NC(=O)CSc1ccc(C(F)(F)F)cn1	236.217
Fi46	NC(=S)Nc1ccc(F)c(F)c1F	206.191
Fi47	CC(=O)c1csc(-c2ccc(C(F)(F)F)cc2)n1	271.262
Fi48	N#Cc1cc(F)c(Cl)nc1Cl	190.992
Fi49	CC(=O)c1csc(-c2ccc(OC(F)(F)F)cc2)n1	287.261
Fi50	N#CCSc1ccc(F)cc1F	185.197
Fi51	Cc1nsc(-c2ccccc2)n1	176.243
Fi52	CC(=O)CSc1ccc(C(F)(F)F)cn1	235.229
Fi53	OCc1csc(-c2cccnc2)n1	192.242
Fi54	OCc1cnc(-c2cccs2)nc1	192.242
Fi55	Cc1ccc2[nH]c(=S)oc2c1	165.216
Fi56	Cc1nc(-c2cccnc2)sc1CO	206.268
Fi57	CSc1nc2cccnc2s1	182.271
Fi58	COC(=O)c1ccc(C(C)=O)cc1	178.186
Fi59	OCc1cc(-c2ccccc2)on1	175.186
Fi60	CNCc1ccc(-c2ccco2)s1	193.269
Fi61	O=c1ccsn1-c1ccc(F)c(Cl)c1	229.662
Fi62	c1ccc(CN2CCC(c3cccs3)=N2)cc1	242.345
Fi63	CNCc1sc(-c2ccccc2)nc1C	218.323
Fi64	CNCc1cccc(-c2csc(C)n2)c1	218.323
Fi65	CC1=NN(c2ccccc2)C(=O)C1C	188.229
Fi66	C#Cc1ccc(-c2ccccn2)s1	185.25
Fi67	CSC1=NCCN1C(=O)c1ccc(Cl)cc1	254.74
Fi68	O=C1CSC(c2ccc(Cl)c(Cl)c2)N1	248.133
Fi69	Cc1ccc(-c2csc(C)n2)cc1	189.281
Fi70	COc1ccc(O)c(C(C)=O)c1	166.175
Fi71	Cc1ccc(N2CCNCC2)cc1C	190.289
Fi72	C#CCOC(=O)Nc1ccc(Cl)cc1Cl	244.077
Fi73	N#Cc1ccc(-c2ccco2)cc1	169.183
Fi74	CNCc1ccc(-c2cccs2)cc1	203.308
Fi75	Cn1ccc(-c2ccc(Br)cc2)n1	237.099
Fi76	CN(C)C(=O)Nc1cccc(Cl)c1Cl	233.097
Fi77	Cc1snnc1-c1ccccc1	176.243
Fi78	CN(C)c1ccc(C2Nc3cc(Cl)ccc3O2)cc1	274.75
Fi79	N#Cc1ccc(-c2ccsc2)cc1	185.25
Fi80	Cc1ccc(N2C(=O)CCC2=O)cc1	189.213
Fi81	Cc1c(CO)cnn1-c1ccccc1	188.229
Fi82	CCCC1=CC(=O)C(O)C1O	156.18
Fi83	N#Cc1ccc(Oc2ccccn2)cc1	196.209
Fi84	CCCC1=NN(c2ccccc2)C(=O)C1	202.256
Fi85	NCc1cccc(-n2cccn2)c1	173.218
Fi86	CC(C)NCC1COc2ccccc2O1	207.272
Fi87	Fc1ccc2nc(C3CCNC3)[nH]c2c1	205.235
Fi88	CNCc1cc(-c2ccccc2)on1	188.229
Fi89	O=C1CCc2ccc(O)cc2N1	163.175
Fi90	Br.Cc1nc(-c2ccccc2)cs1	256.166
Fi91	Brc1ccc(-c2ccn[nH]2)s1	229.101
Fi92	Cn1nccc1-c1cc(Cl)cc(Cl)c1O	243.093
Fi93	CC(=O)c1cnn(-c2cccc(C)c2)c1C	214.267
Fi94	OCc1cccc(-c2ccsc2)c1	190.265
Fi95	OCc1ccc(-n2ccnc2)cc1	174.202
Fi96	Cc1nc(-c2ccccc2)ncc1CO	200.24
Fi97	Cc1cc(=O)n(-c2ccccc2)[nH]1	174.202
Fi98	CC(=O)Nc1ccc(F)cc1F	171.146
Fi99	OCc1cccc(-c2ccco2)c1	174.198
Fi100	OCc1cccc(Cn2ccnc2)c1	188.229
F1	O=C([O-])CCc1ccc(O)cc1	165.167
F2	NC(=O)CSc1ccc(C(F)(F)F)cn1	236.217
F3	CSc1nnc(-c2cccs2)o1	198.27
F4	COc1ccc(C(N)=O)cc1	151.164
F5	OCc1ccc(-c2cncnc2)cc1	186.213
F6	O=C1CCC(c2ccc(Cl)cc2)=NN1	208.647
F7	CC(O)c1nc2ccccc2[nH]1	162.191
F8	O=C1CCC(C(F)(F)F)CC1	166.141
F9	Cc1nc(-c2ccccc2)oc1C	173.214
F10	CN1CCC(c2ccc(Cl)s2)=N1	200.692
F11	Fc1ccc(C(F)(F)F)nc1	165.089
F12	NC(=S)c1ccc(F)cc1	155.196
F13	Cc1oc(-c2cccs2)cc1C(=O)[O-]	207.229
F14	O=c1[nH]ncc(Cl)c1Cl	164.979
F15	Cn1ccc(-c2ccc(N)cc2)n1	173.218
F16	NC(=S)c1ncc(C(F)(F)F)cc1Cl	240.636
F17	CC(=O)c1cc(F)ccc1O	154.14
F18	c1ccc2[nH]ncc2c1	118.139
F19	N#CCC(=O)N1CCSCC1	170.235
F20	CN1CCN(C)C1=O	114.147
F21	Nc1nc(-c2ccc(F)c(F)c2)cs1	212.223
F22	O=C([O-])c1ccc2[nH]ccc2c1	160.152
F23	Cc1ccc2sc(C)nc2c1	163.243
F24	COc1ccc(C(F)(F)F)cc1N	191.152
F25	Oc1ccc2cccnc2c1	145.161
F26	CC(=O)Nc1ccc(F)cc1F	171.146
F27	N#Cc(cc1)cnc1Oc1ccccc1	196.209
F28	Nc1ccc2c(c1)CCCC2=O	161.203
F29	OCc1cccc2ccsc12	164.228
F30	CCCc1cnc(Cl)nc1	156.615
F31	Cc1nc(-c2cccnc2)sc1CO	206.268
F32	O=C1NC(Cc2ccccc2)CO1	177.202
F33	COc1ccc(C(C)=O)c(O)c1	166.175
F34	COC(=O)c1cccc(C#N)c1	161.16
F35	O=C1CCc2ccccc2N1	147.176
F36	COc1ccc2c(c1)CCCC2=O	176.214
F37	COC(=O)c1ccc(C(C)=O)cc1	178.186
F38	CC(=O)CSc1ccc(C(F)(F)F)cn1	235.229
F39	CC1=NN(c2ccccc2)C(=O)CC1	188.229
F40	CSc1nccc(-c2cccnc2)n1	203.268
F41	Cc1ccc(=O)[nH]n1	110.116
F42	CC(=O)Oc1c[nH]c2ccccc12	175.186
F43	Cn1ccc(-c2cccc(N)c2)n1	173.218
F44	NC(=S)c1ccc(F)cc1F	173.186
F45	Clc1nsnc1-c1cccnc1	197.649
F46	Nc1nc(Cl)ncc1F	147.54
F47	Cc1nc(C)c(C(=O)[O-])s1	156.185
F48	Oc1cc(-c2ccccc2)[nH]n1	160.176
F49	NC(=O)c1ccc(Cl)c(Cl)c1	190.029
F50	O=C([O-])CCCc1c[nH]c2ccccc12	202.232
F51	O=C([O-])Cc1c[nH]c2ccc(F)cc12	192.169
F52	CC(=O)c1ccc2c(c1)OCCO2	178.186
F53	O=C1NC(=O)C2CC=CCC12	151.164
F54	CC(=O)Cc1ccc(Cl)c(Cl)c1	203.068
F55	Cn1nc(-c2ccccc2)ccc1=O	186.213
F56	Cc1ccc(-c2csc(C)n2)cc1	189.281
F57	OCC1COc2ccccc2O1	166.175
F58	COC(=O)c1cc2ccccc2cn1	187.197
F59	COCc1nc2ccccc2n1C	176.218
F60	Cc1ccc2nsnc2c1	150.205
F61	O=C([O-])c1ccc(Oc2ccccc2)cc1	213.211
F62	COC(=O)c1scc(C)c1N	171.219
F63	COc1ccc(C(N)=S)cn1	168.22
F64	NC(=O)C1CCOC1	115.131
F65	Cc1nsc(-c2ccccc2)n1	176.243
F66	COc1ccc(C(C)=O)cc1	150.176
F67	O=C([O-])c1ccc(-c2cccnc2)cc1	198.201
F68	Cc1cccc(C(N)=O)c1C	149.192
F69	CC(=O)c1cccnc1	121.139
F70	O=C([O-])c1coc2ccccc12	161.136
F71	Nc1ncc(O)cn1	111.104
F72	C[NH2+]Cc1cnc(-c2ccccc2)nc1	200.264
F73	NC(=O)Nc1ccccc1	136.154
F74	Cc1c(C(=O)[O-])oc2ccccc12	175.163
F75	CN(C)c1c(F)cc(C(N)=O)cc1F	200.187
F76	O=C1CCC(c2ccccc2)=NN1	174.202
F77	OCc1ccc2c(c1)OCO2	152.149
F78	O=C([O-])Cc1coc2ccccc12	175.163
F79	O=C([O-])C1CCc2ccccc2C1	175.206
F80	OCc1cn2ccsc2n1	154.193
F81	O=c1cc(Cl)cn[nH]1	130.534
F82	Cc1cccnc1C(=O)[O-]	136.13
F83	O=C([O-])c1ccc(-c2cccnc2)s1	204.229
F84	Cc1ccc[nH]c1=O	109.128
F85	CSc1nc2cccnc2s1	182.271
F86	Cc1oc(C(C)(C)C)cc1C(=O)[O-]	181.21
F87	COC(=O)c1ccc(F)cc1Cl	188.585
F88	OCc1cnc(-c2cccs2)nc1	192.242
F89	CCOC(=O)c1cc2ccccc2cn1	201.224
F90	Cc1cc(C)c(C#N)c(=O)[nH]1	148.165
F91	CC(=O)c1csc(-c2ccc(OC(F)(F)F)cc2)n1	287.261
F92	O=c1[n-]oc2cc(Cl)ccc12	168.559
F93	CC(=O)Nc1ccc2c(c1)CCC2=O	189.213
F94	O=C([O-])c1ccc(Cl)nc1Cl	190.993
F95	O=c1ccc(-c2ccccc2)n[nH]1	172.187
F96	Cc1ccc2[nH]c(=S)oc2c1	165.216
F97	OCc1csc(-c2cccnc2)n1	192.242
F98	NC(=S)Nc1ccncc1	153.209
F99	O=C1Cc2ccc(Cl)cc2N1	167.595
F100	O=C([O-])CCNc1ccc(Cl)cc1	198.628
F101	NC(=S)Nc1ccc(F)c(F)c1F	206.191
F102	Cc1oc(-c2ccccc2)cc1C(=O)[O-]	201.2
F103	CC(=O)c1cccc(Cl)c1[O-]	169.587
F104	COC(=O)C1CCCC1=O	142.153
F105	CC(=O)c1ccc(N)cc1O	151.164
F106	Cc1ccc(C(N)=O)cc1C	149.192
F107	COC(=O)c1ccc2[nH]ccc2c1	175.186
F108	[NH3+]C1CCC(O)CC1	116.183
F109	N#CCCn1cc(Cl)c(=O)c(Cl)c1	217.055
F110	OCc1ccc(-c2cccnc2)s1	191.253
F111	CC1NC(=O)OC1c1ccccc1	177.202
F112	c1cncc(-c2csc(-c3cccnc3)n2)c1	239.301
F113	O=C1CCC(c2cccs2)=NN1	180.231
F114	Oc1ccc(Oc2ccccc2)cc1	186.209
F115	CC1=NNC(=O)CC1	112.132
F116	N#CCSc1ccc(F)cc1F	185.197
F117	CC(=O)N1CC[NH2+]CC1	129.182
F118	CC(O)c1ccc2ccccc2c1	172.226
F119	Cc1ccc(=O)n(Cc2ccc(F)cc2)n1	218.23
F120	[NH3+]Cc1ccc(-c2nccs2)cc1	191.277
F121	O=C([O-])c1ccc2c(c1)CCCO2	177.178
F122	[NH3+]Cc1ccc2c(c1)OCCO2	166.199
F123	N#Cc1cc2ccccc2cn1	154.172
F124	Cc1ccc2oc(=O)ccc2c1	160.172
F125	CC(=O)c1ccc(F)c(F)c1	156.131
F126	O=C(c1ccccc1)C(F)(F)F	174.121
F127	N#CCCn1cccc(C(F)(F)F)c1=O	216.162
F128	N#Cc1coc2ccccc2c1=O	171.155
F129	c1ccc2ocnc2c1	119.123
F130	Fc1ccc(-c2cn3nc(C(F)(F)F)sc3n2)cc1	287.24
F131	O=c1c2ccccc2cnn1Cc1ccccc1	236.273
F132	Cc1nc2ccc(Br)cc2c(=O)o1	240.056
F133	Cc1nc(-c2ccccc2)ncc1CO	200.24
F134	Cc1cc(C(F)(F)F)n2nc(-c3cccs3)cc2n1	283.277
F135	O=c1c2ccccc2nc2ccccn12	196.209
F136	COc1ccc2c(OC)cccc2c1	188.225
F137	Cn1ncc2ccccc2c1=O	160.176
F138	CN(N)c1ccc(C(F)(F)F)cn1	191.156
F139	O=C1CCCc2nc3c(cc21)C(=O)CCC3	215.251
F140	Cc1nn(-c2ccccc2)c(O)c1C	188.229
F141	Fc1ccc(-n2cccc2)cc1	161.179
F142	O=C([O-])/C=C/c1ccc(Cl)cc1	181.598
F143	O=C1Nc2ccc(F)cc2C1=O	165.123
F144	Fc1ccc2nc3c(nc2c1)CCCC3	202.231
F145	N#CCCC(=O)c1ccc(Cl)cc1	193.633
F146	Oc1ccccc1F	112.103
F147	COc1ccc2cc[nH]c2n1	148.165
F148	CSC1=NCCN1C(=O)c1ccc(Cl)cc1	254.74
F149	NC(=O)c1ccccc1Br	200.035
F150	O=C1CCc2ccc(O)cc2N1	163.175
F151	Cn1[nH]c(=O)cc1C(F)(F)F	166.102
F152	c1ccc(-c2cccs2)nc1	161.228
F153	O=c1ccsn1-c1ccc(F)c(Cl)c1	229.662
F154	Oc1ccc(Cl)cc1-c1cc[nH]n1	194.621
F155	O=C([O-])Cc1ccc(F)cc1	153.132
F156	Clc1ccc2[nH]ccc2c1	151.596
F157	N#CC1COc2ccccc2O1	161.16
F158	O=C(c1ccccn1)c1ccc2ccccc2n1	234.257
F159	N#Cc1ccc(F)cc1	121.114
F160	OCC1COc2ccccc2O1	166.175
F161	N#CCCC1C(=O)CCCC1=O	165.191
F162	O=C(NCc1cccs1)c1cccc(Cl)c1	251.736
F163	COC(=O)c1ccc2cc[nH]c2c1	175.186
F164	Cc1nc(-c2cccnc2)cs1	176.243
F165	NCC(=O)c1ccc(Cl)cc1	169.611
F166	NC(=O)C1CCCC1O	129.158
F167	Cc1nc2ccc(N)cc2s1	164.232
F168	O=C1CCC(=O)N1c1ccc(F)cc1F	211.167
F169	NC(=S)c1cccnc1	138.194
F170	O=C([O-])c1cc(C(F)(F)F)ccc1F	207.102
F171	O=C([O-])c1ccc(F)c(F)c1F	175.085
F172	O=C([O-])CSc1ccccn1	168.196
F173	Cc1cc(C(N)=S)no1	142.182
F174	CCc1cc(=O)oc2cc(O)ccc12	190.197
F175	O=C([O-])c1cn2ccccc2n1	161.14
F176	CCCCc1ccc(C(=O)[O-])nc1	178.21
F177	Cc1nc(-c2ccc(C(=O)[O-])cc2)cs1	218.256
F178	O=c1ccc(C(F)(F)F)c[nH]1	163.098
F179	CSc1ccc(C(F)(F)F)cn1	193.192
F180	Cc1ccc2nc(N)sc2c1	164.232
F181	COC(=O)c1ccccc1Cl	170.595
F182	COC(=O)c1ccc(Cl)c(F)c1	188.585
F183	CC(=O)c1ccc(O)c(C)c1O	166.175
F184	O=C([O-])c1cccc2c1OCCC2	177.178
F185	Cc1c(C(=O)N(C)C)oc2ccccc12	203.24
F186	[NH3+]Cc1ccc2ccccc2n1	159.211
F187	O=c1[nH]cc(C(F)(F)F)cc1F	181.088
F188	Cn1ccc(-c2ccc(CO)cc2)n1	188.229
F189	Oc1cc(C(F)(F)F)[nH]n1	152.075
F190	[NH3+]Cc1nc(-c2ccccc2)no1	176.198
F191	NC(=O)c1ccccc1F	139.129
F192	COC(=O)c1ccc(Cl)cc1	170.595
F193	Cc1cc(=O)[nH][nH]1	98.1046
F194	O=C([O-])c1csc(-c2cccc(Cl)c2Cl)n1	273.119
F195	O=c1ccnc(C(F)(F)F)[n-]1	163.078
F196	COc1ccnc(Cl)n1	144.561
F197	OCc1cccc(N2CCCC2)n1	178.234
F198	O=C([O-])c1ccnc(Cl)c1	156.548
F199	NC(=S)c1ccc2c(c1)CCO2	179.242
F200	C[NH2+]Cc1cccc(-c2nccs2)c1	205.304
F201	N#CCOc1ccc(C2=NCCS2)cc1	218.279
F202	Nc1cc(Cl)cnc1Cl	163.007
F203	CC(=O)Nc1cccc(C(F)(F)F)c1	203.163
F204	CC(=O)c1cccc(C(F)(F)F)c1	188.148
F205	Cc1ccc(-n2ncc(Cl)c(Cl)c2=O)cc1	255.104
F206	NC(=S)Nc1ccccc1F	170.211
F207	OCc1cccc(N2CCCCC2)n1	192.261
F208	OCc1cnc(-c2ccccc2)nc1	186.213
F209	NC(=O)COc1cccc(Cl)c1	185.61
F210	NC(=S)Nc1ccc(Cl)cc1	186.666
F211	CC(=O)c1cccc(Cl)c1Cl	189.041
F212	O=C([O-])c1cc2ccccc2cn1	172.163
F213	NNc1c(Cl)cccc1Cl	177.034
F214	COc1ccc2ccc(O)cc2c1	174.198
F215	N#Cc1ccc(Oc2ccc(C(F)(F)F)cn2)cc1	264.206
F216	Cc1cc(O)n(C)n1	112.132
F217	O=C([O-])c1ccc2ncccc2c1	172.163
F218	NC(=O)c1ccc2c(c1)CCCO2	177.202
F219	CC(CCc1c[nH]c2c1cccc2)=O	187.241
F220	Nc1ccc(O)cc1Cl	143.573
F221	Cc1cc(=O)oc2cc(O)ccc12	176.171
F222	O=C([O-])c1nsc(Cl)c1Cl	197.021
F223	CC(=O)Nc1ccc(C(F)(F)F)cc1N	218.177
F224	Fc1ccc2nsnc2c1	154.168
F225	COC(=O)c1ccc(OC(F)(F)F)cc1	220.146
F226	Cc1nc(-c2ccc(N)cc2)cs1	190.269
F227	O=C([O-])c1cc2ccccc2s1	177.203
F228	CC(=O)CCc1ccc(O)cc1	164.203
F229	Cc1cc2c(N)cccc2nn1	159.191
F230	CC(=O)c1ccc(F)c(Cl)c1	172.586
F231	COC(=O)c1ccc(Cl)nc1	171.583
F232	COc1cccc(CC(N)=O)c1	165.191
F233	C[NH2+]Cc1cnn(-c2ccccc2)c1C	202.28
F234	[NH3+]Cc1cc(-c2ccccc2)no1	175.21
F235	OCCSc1ccc(Cl)cn1	189.666
F236	Cc1cc(N)n(-c2ccccc2)n1	173.218
F237	Cc1ccc2cc(N)ccc2n1	158.203
F238	COc1ccc(C(F)(F)F)nc1	177.125
F239	COc1ccc2nsnc2c1	166.204
F240	c1cnc2c(c1)ccc1ncccc12	180.21
F241	NC(=O)c1ccnc(Cl)c1	156.572
F242	NC(=O)c1ccc(SC(F)(F)F)cc1	221.202
F243	Nc1ncc(C(F)(F)F)cc1F	180.104
F244	FC(F)(F)c1ccc2nsnc2c1	204.175
F245	O=C([O-])c1ccc(F)c(F)c1	157.095
F246	N#CCCn1cc(C(F)(F)F)ccc1=O	216.162
F247	Cc1cc(O)n(-c2ccccc2)n1	174.202
F248	Oc1cc(F)ccc1Cl	146.548
F249	c1ccc2c(c1)Nc1ccccc1O2	183.209
F250	Nc1nc(-c2ccccc2)ns1	177.231
F251	Cc1nc(-c2ccccc2)sc1C(=O)[O-]	218.256
F252	CC(=O)c1ccc(-n2ccnc2)cc1	186.213
F253	COc1ccc(CCC(C)=O)cc1	178.23
F254	OCc1cccc(-c2cccnc2)c1	185.225
F255	COC(=O)c1ccccc1F	154.14
F256	Cn1c(C(=O)[O-])cc2ccccc21	174.179
F257	NC(=O)Nc1ccc(F)c(F)c1	172.134
F258	O=C([O-])c1cnc(Cl)s1	162.576
F259	CSc1ccc(C(=O)[O-])s1	173.236
F260	Nc1ccc2c(c1)OCO2	137.138
F261	O=C([O-])c1ccc(C(F)(F)F)cc1	189.112
F262	COC(=O)c1ccc(C)nc1	151.164
F263	Cc1cc(C)n(-c2ccc(CO)cc2)n1	202.256
F264	CC(=O)Oc1ccc(C(F)(F)F)cc1	204.147
F265	O=C([O-])c1cccc2c1OCCO2	179.151
F266	Cc1ccc2oc(=O)cc([O-])c2c1	175.163
F267	O=C([O-])c1ccccc1F	139.105
F268	O=C(c1cccs1)C([O-])c1cccs1	223.296
F269	Cc1cc(=O)oc2cc(O)c(Cl)cc12	210.616
F270	O=C([O-])c1ccc2cc[nH]c2c1	160.152
F271	N#CCc1ccccn1	118.139
F272	CC(=O)c1cc(C)ccc1O	150.176
F273	NC(=O)c1ccc(C(F)(F)F)cc1	189.136
F274	[S-]c1nnc(-c2ccccn2)s1	194.262
F275	N#Cc1c(N)cccc1Cl	152.584
F276	CCOC(=O)C1CCCCC1O	172.223
F277	Cc1onc(-c2ccccc2)c1C[NH3+]	189.237
F278	c1ccc2c(C3=NCCO3)c[nH]c2c1	186.213
F279	O=C1Nc2ccc(F)cc2C1O	167.139
F280	O=C([O-])c1cccc(C(F)(F)F)c1F	207.102
F281	N#CC1CCCCC1O	125.17
F282	[NH3+]Cc1ccc(-c2cccnc2)s1	191.277
F283	O=C1CCCc2cc(O)ccc21	162.187
F284	COC(=O)c1cccnc1	137.138
F285	O=C([O-])Cc1ccc(O)c(F)c1	169.131
F286	CC(=O)c1ccc(C)cc1O	150.176
F287	N#CCCC1CCCCC1=O	151.208
F288	COc1ccc2cc(C(C)O)ccc2c1	202.252
F289	[NH3+]Cc1cccc(-c2nccs2)c1	191.277
F290	[NH3+]CC1Cc2ccccc2O1	150.2
F291	O=C(/C=C(\[O-])C(F)(F)F)c1cccs1	221.178
F292	O=C1CCN(C(=O)c2ccccc2)CC1	203.24
F293	CSc1nc2ccccc2[nH]1	164.232
F294	Cc1ccc(N2C(=O)CCC2=O)cc1	189.213
F295	CCOC(=O)c1ccccn1	151.164
F296	Nc1cccc2cnccc12	144.177
F297	Cc1nc(-c2ccccc2)c(CO)s1	205.28
F298	N#Cc1ccc(-c2ccco2)cc1	169.183
F299	Cc1ccc(N2C(=O)CC(C)CC2=O)cc1	217.267
F300	CCOC(=O)c1ccc(C(C)=O)cc1	192.213
F301	c1csc(C2Nc3ccccc3O2)c1	203.264
F302	Cn1nc(-c2ccccc2)cc1C[NH3+]	188.253
F303	Clc1ccc2ocnc2c1	153.568
F304	CNc1ccc(Cl)c(Cl)c1	176.046
F305	CC(=O)N1CCc2ccccc21	161.203
F306	Brc1ccc(-c2ccn[nH]2)s1	229.101
F307	COC(=O)c1cc2ccccc2s1	192.238
F308	N#Cc1c(F)cccc1OCC(F)(F)F	219.137
F309	Cc1ccc2nc(C)cc(C(=O)[O-])c2c1	200.216
F310	C#Cc1ccc2nccnc2c1	154.172
F311	Cc1coc2ccccc2c1=O	160.172
F312	Cn1ccc2cc(C(=O)[O-])ccc21	174.179
F313	Oc1ccc(Cl)c2cccnc12	179.606
F314	O=C([O-])c1ccc2occc2c1	161.136
F315	CN(C)c1nc(-c2ccccc2)ns1	205.284
F316	Nc1cccc2ccc(O)cc12	159.187
F317	N#Cc1ccc(F)c(Cl)c1	155.559
F318	CN(C)c1cccc(F)c1C#N	164.182
F319	Cc1nc(-c2cccc(Cl)c2)n[nH]1	193.637
F320	O=C1Nc2ccccc2C1Cc1cccs1	229.302
F321	c1cnc2c(c1)OCCN2	136.154
F322	C#Cc1ccc(-c2ccccn2)s1	185.25
F323	Cn1ccc(-c2ccc(Br)cc2)n1	237.099
F324	O=c1[nH]cnc2cccc(F)c12	164.139
F325	OCc1cn2ccccc2n1	148.165
F326	O=C([O-])c1ccc2c(c1)CCO2	163.152
F327	CC(=O)Nc1ccc2c(c1)CCC2	175.23
F328	CC(=O)c1cc(C#N)c(C)nc1C	174.202
F329	O=C([O-])c1ccc(F)c2ccccc12	189.165
F330	CC(=O)N1CCC(C#N)CC1	152.196
F331	O=C1CCOc2ccc(F)cc21	166.151
F332	CC1(O)c2ccccc2-c2ccccc21	196.248
F333	O=C1Nc2ccccc2SC1c1ccccc1	241.313
F334	COC(=O)c1ccc(N2CCCC2)cc1	205.256
F335	N#Cc1ccc(-c2ccsc2)cc1	185.25
F336	CC1Sc2ccc(C(F)(F)F)cc2NC1=O	247.24
F337	CCOC(=O)c1ccc(F)c(F)c1	186.157
F338	N#Cc1ccc(Cl)cc1Cl	172.014
F339	CN(C)c1ccc(C2Nc3cc(Cl)ccc3O2)cc1	274.75
F340	O=C([O-])c1ccc(-c2ccco2)cc1	187.174
F341	N#Cc1cnc2c(c1)CCCC2	158.203
F342	O=C(c1ccccc1)N1CCC(n2cccc2)CC1	254.332
F343	Cc1ccc2nc(-c3cccc(C#N)c3)cn2c1	233.273
F344	Cc1cc(=O)n(-c2ccc(F)cc2)[nH]1	192.192
F345	Oc1cccc(C(F)(F)F)c1	162.11
F346	CC(C)[NH2+]CC1COc2ccccc2O1	208.28
F347	CCc1c([O-])n(C)c2ccccc2c1=O	202.232
F348	COc1cccc2c1OCC2=O	164.16
F349	Cc1cc(=O)n(-c2ccc(Cl)c(Cl)c2)[nH]1	243.093
F350	O=c1c(C(F)(F)F)cccn1Cc1ccc(Cl)cc1	287.667
F351	Cn1c([O-])cc(=O)c2ccccc21	174.179
F352	O=c1ccoc2ccc(Cl)cc12	180.59
F353	O=C([O-])c1cccc2c1OCC2	163.152
F354	CC(C)Nc1nccc(C(F)(F)F)n1	205.182
F355	c1ccc(CN2CCC(c3cccs3)=N2)cc1	242.345
F356	Cc1cccc2c1C(=O)NC2=O	161.16
F357	O=c1c2ccccc2nc2n1CCCS2	218.279
F358	CC(=O)c1ccc(S(C)(=O)=O)cc1	198.241
F359	O=C([O-])c1ccccc1C(F)(F)F	189.112
F360	CC(=O)c1cc(-c2ccc(Cl)c(Cl)c2)no1	256.088
F361	CC(=O)N1CCc2cc(Br)ccc21	240.099
F362	CC(=O)Nc1ccccn1	136.154
F363	Cc1ccc2nccnc2c1	144.177
F364	N#Cc1ccccc1-c1ccco1	169.183
F365	NC(=O)c1c(Cl)cncc1Cl	191.017
F366	O=C([O-])C1Cc2ccccc2O1	163.152
F367	O=C([O-])c1c(F)cccc1F	157.095
F368	CC(=O)c1cc(F)cc(F)c1[O-]	171.122
F369	CC(=O)COc1ccc(Cl)cc1Cl	219.067
F370	CC(=O)c1ccc2c(c1)CCC2	160.215
F371	N#Cc1ncoc1-c1cccc(Cl)c1	204.616
F372	[NH3+]Cc1ccc(F)cc1	126.153
F373	CC1(C)Cc2cccc(C(N)=O)c2O1	191.229
F374	Oc1ccc(F)cc1	112.103
F375	Clc1ccnc2[nH]ccc12	152.584
F376	CCCc1ccc(C(=O)[O-])cc1	163.195
F377	COc1ccc(Br)c(C(=O)CC#N)c1	254.083
F378	C[NH2+]Cc1sc(-c2ccccc2)nc1C	219.331
F379	Oc1cncc(Cl)c1	129.546
F380	O=C(Nc1ccc(Cl)cc1)c1cccnc1	232.669
F381	Nc1ccnn1-c1ccccc1	159.191
F382	CCCc1nccs1	127.21
F383	Nc1ccc[nH]c1=O	110.116
F384	Cc1ccc(C#N)c(=O)[nH]1	134.138
F385	Nc1ccc(Cl)nn1	129.55
F386	[NH3+]Cc1ccc2nccn2c1	148.188
F387	O=C1CCNc2ccccc2N1	162.191
F388	O=C(NCc1ccc2c(c1)CCO2)c1ccccc1	253.3
F389	N#Cc1ccc(-n2cccc2)cc1	168.199
F390	Cc1nc2ccc(F)cc2c2c1CCS2	219.282
F391	CCCn1cnc2ccccc21	160.219
F392	CN(C)C(=O)Nc1cccc(Cl)c1Cl	233.097
F393	CS(=O)(=O)c1ccc(Cl)cc1	190.65
F394	C[NH2+]Cc1cccc(-c2csc(C)n2)c1	219.331
F395	O=C([O-])Cc1cncc(Br)c1	215.026
F396	CC(=O)c1sc(C)nc1C	155.22
F397	O=C([O-])c1cccc(-c2cccnc2)c1	198.201
F398	O=C([O-])C1COc2ccccc2C1	177.178
F399	c1ccc(-c2ccccn2)nc1	156.188
F400	Cn1nc2ccccc2c1CO	162.191
F401	CC(=O)Nc1c(F)cccc1F	171.146
F402	Cc1cc(C(=O)[O-])c(C(F)(F)F)o1	193.1
F403	Fc1cc2[nH]nnc2cc1Cl	171.562
F404	NCC(=O)c1ccc(Br)cc1	214.062
F405	O=C1C=C([O-])CC(c2ccc(Cl)cc2)C1	221.662
F406	CCc1cccc(C(C)=O)c1	148.204
F407	CC1CCN(C(=O)CC#N)CC1	166.223
F408	O=Cc1ccnc2ccccc12	157.172
F409	O=c1[nH]c2ccc(Cl)cc2o1	169.567
F410	CC(=O)c1ccc(C#N)cc1	145.161
F411	Cc1nc(-c2ccccc2)cs1	175.254
F412	CC1Cc2ccccc2C1=O	146.188
F413	Nc1ccccc1-n1cccn1	159.191
F414	CN(C)c1ccc(C(=O)C(F)(F)F)cc1	217.189
F415	OC1CCOc2ccccc21	150.176
F416	O=C(c1ccco1)N1CCSCC1	197.257
F417	c1ccc(-c2ncc3ccccn23)cc1	194.236
F418	FC(F)(F)c1nc2ccccc2[nH]1	186.136
F419	[O-]c1c(Cl)cccc1Cl	161.995
F420	CC(=O)c1cnn(-c2cccc(C)c2)c1C	214.267
F421	Nc1ccc2[nH]ncc2c1	133.154
F422	O=S(Cc1ccccc1)c1ccccc1	216.303
F423	CC(=O)N(C)c1cccnc1	150.18
F424	Cc1oc(-c2ccccc2)nc1CO	189.213
F425	Oc1ccc2c(c1)OCO2	138.122
F426	NC(=O)c1cccc(Cl)c1Cl	190.029
F427	N#CCc1cc(F)cc(F)c1	153.131
F428	CC(=O)Nc1ccc(C(F)(F)F)cc1	203.163
F429	Cc1ccc2cccc(Cl)c2n1	177.634
F430	OCC1Cc2ccccc2O1	150.176
F431	OCc1ccc(-n2ccnc2)cc1	174.202
F432	Nc1c(Cl)cncc1Cl	163.007
F433	OCc1cccc2[nH]ccc12	147.176
F434	O=C(N1CCCc2ccccc21)C(F)(F)F	229.2
F435	CC(=O)C(C#N)c1ccccc1	159.187
F436	Cc1nn(C(C)(C)C)c(C)c1C#N	177.25
F437	O=C1NC2CC=CCC12	123.154
F438	O=C1COc2cc(O)ccc21	150.133
F439	O=C1COc2ccccc2O1	150.133
F440	CC(N[C@@H](CCS1)C1=O)=O	159.208
F441	c1cnc2[nH]ccc2c1	118.139
F442	O=C1CCC(=O)N1c1cc(Cl)cc(Cl)c1	244.077
F443	CC(=O)Oc1ccc(F)cc1F	172.13
F444	OCc1ccc(Cl)nc1	143.573
F445	CC(=O)c1ccc(OC(F)(F)F)cc1	204.147
F446	O=C([O-])c1ccnc2ccccc12	172.163
F447	Cc1ccnn1-c1ccc(Cl)cc1	192.648
F448	CCCC1=CC(=O)C(O)C1O	156.18
F449	Cc1nn(-c2ccccc2)c(C)c1CO	202.256
F450	Cc1cc(=O)c2ccccc2[nH]1	159.187
F451	CC(C)c1ccc(C#N)cc1	145.204
F452	COC(=O)c1cccs1	142.178
F453	CC(CC#N)C(=O)c1ccccc1	173.214
F454	C[NH2+]Cc1ccc(-c2ccco2)s1	194.277
F455	N#Cc1ccc(Oc2ccccn2)cc1	196.209
F456	O=C(Nc1ccccc1)NC1CCCC1	204.272
F457	C#CCOC(=O)Nc1ccc(Cl)cc1Cl	244.077
F458	CC1CCC2C(=O)N(c3ccc(Cl)cc3)C(=O)C2C1	277.75
F459	C[NH2+]Cc1c(-c2ccccc2)noc1C	203.264
F460	CC(=O)N1CCN(c2ccccc2)CC1	204.272
F461	OCc1csc2ccccc12	164.228
F462	Cc1ccc2cc(F)ccc2n1	161.179
F463	Cc1noc(-c2ccccc2)c1CO	189.213
F464	Cc1cccc(Oc2ccc(N)cn2)c1C	214.267
F465	NC(=O)C1C=NCCC1C(F)(F)F	194.155
F466	Cc1[nH]nc(O)c1Cc1ccc(F)cc1	206.219
F467	FC(F)(F)c1cnc(N2CCSCC2)c(Cl)c1	282.716
F468	O=C(C1=NNCC1c1ccccc1)c1ccccc1	250.3
