# Supplementary material for: An integrated experimental and computational pipeline for crystallographic fragment screening of membrane protein in the lipid cubic phase
Source: Commun Chem. 2026 May 13;9:257. doi: 10.1038/s42004-026-02059-7 (PMC13402683; doi:10.1038/s42004-026-02059-7)
Supplement: Supplementary file 5 — Data Set 2 [file 42004_2026_2059_MOESM5_ESM.xls]

## Sheet: Table_S2
Supplementary Data 2. Data collection and refinement statistics of the serial DMSO testing and ZM241385 replacement of theophylline at the thermostabilized adenosine A2A receptor extracellular site
	tsA2A_no_3h	tsA2A_1mM_ZM241385_3h	tsA2A_5mM_ZM241385_3h	tsA2A_10mM_ZM241385_3h	tsA2A_no_21h	tsA2A_1mM_ZM241385_21h	tsA2A_5mM_ZM241385_21h	tsA2A_10mM_ZM241385_21h
PDB code	7IN5	7IN6	7IN7	7IN8	7IN1	7IN2	7IN3	7IN4
Data collection
Resolution (Å)	41.40-2.49 (2.49-2.64)	44.96-2.52 (2.67-2.52)	38.44-2.44 (2.59-2.44)	42.80-2.54 (2.69-2.54)	44.96-2.49 (2.64-2.49)	42.80-2.44 (2.59-2.44)	44.96-2.67 (2.83-2.67)	41.40-2.69 (2.85-2.69)
Wavelength (Å)	0.999985	0.999985	0.999985	0.999985	0.999985	0.999985	0.999985	0.999985
Space group	C2221	C2221	C2221	C2221	C2221	C2221	C2221	C2221
Unit-cell parameters
a,b,c (Å)	39.57, 178.97, 139.27	39.39, 179.27, 139.82	39.52, 178.77, 139.34	39.62, 179.39, 140.03	39.30, 179.53, 139.72	9.57, 178.97, 139.27	39.62, 179.86, 139.97	39.73, 179.66, 139.90
⍺=β=𝒓 (°)	90	90	90	90	90	90	90	90
Total number of observations	239267 (35132)	101453 (14622)	110949 (15266)	101138 (14766)	105774 (15706)	111138 (15602)	88517 (13941)	87556 (14273)
Total number unique	17981 (2823)	17318 (7202)	18739 (2792)	17064 (2664)	17967 (2817)	18809 (2887)	14676 (2300)	14495 (2305)
Rmeas	0.37 (2.76)	0.61 (3.77)	0.26 (2.89)	0.51 (3.89)	0.25 (2.50)	0.27 (3.38)	0.30 (3.56)	0.30 (2.37)
〈I/σ(I)〉	9.00 (1.16)	3.98 (0.67)	7.33 (1.01)	5.18 (0.64)	7.68 (0.73)	7.32 (0.67)	6.86 (1.08)	7.20 (0.82)
Completeness (%)	99.80 (99.20)	99.60 (98.10)	98.50 (92.80)	99.60 (98.50)	99.80 (98.90)	99.10 (96.40)	99.60 (98.20)	99.90 (99.80)
Multiplicity	13.31 (12.44)	5.86 (5.41)	5.92 (5.47)	5.93 (5.54)	5.89 (5.58)	5.91 (5.40)	6.03 (6.06)	6.04 (6.19)
CC1/2	0.99 (0.42)	0.98 (0.45)	0.99 (0.28)	0.98 (0.32)	0.99 (0.34)	0.99 (0.21)	0.99 (0.45)	0.99 (0.27)
Wilson B-factor	58.16	57.82	60.62	59.79	61	61.37	63.65	63.32
Refinement
Reflections used in refinement	17918	17101	18636	16909	17899	18624	14635	14458
Reflections used for R-free	896	859	932	847	895	931	732	723
R-work	0.21	0.28	0.22	0.25	0.23	0.22	0.23	0.25
R-free	0.26	0.32	0.27	0.3	0.28	0.27	0.26	0.29
Number of non-hydrogen atoms	3697	3684	3695	3686	3686	3694	3685	3683
macromolecules	3126	3126	3126	3126	3126	3126	3126	3126
ligands	528	528	528	528	528	528	528	528
solvent	43	30	41	32	32	40	31	29
RMS(bonds) (Å)	0.005	0.007	0.006	0.006	0.005	0.005	0.006	0.004
RMS(angles) (°)	0.83	0.84	0.87	0.93	0.87	0.84	0.88	0.71
Ramachandran favored (%)	98.7	98.19	98.45	98.45	98.7	98.19	97.41	98.96
Ramachandran allowed (%)	1.3	1.81	1.55	1.55	1.3	1.81	2.59	1.04
Ramachandran outliers (%)	0	0	0	0	0	0	0	0
Rotamer outliers (%)	1.22	1.52	1.22	0.61	0.61	0.91	1.22	1.22
MolProbity clashscore	6.78	9.52	6.78	9.78	7.04	7.69	7.43	7.56
Average B-factor (Å2 )	64.37	71.29	66.82	72.47	75.33	70.72	66	73.13
macromolecules (Å2 )	63.48	70.91	65.85	72.11	74.7	69.96	65.4	72.71
ligands (Å2 )	70.18	74.23	72.88	75.21	79.14	75.47	69.89	75.87
solvent (Å2 )	57.56	59.62	63.2	62.11	74.22	67.2	60.11	68.26
1. Statistics for the highest-resolution shell are shown in parentheses.
2. Data were processed by XDS and processing statistics are reported with Friedel pairs merged.
3. All the data here were collected at the SLS-X10SA-PXII.
