# Supplementary material for: An integrated experimental and computational pipeline for crystallographic fragment screening of membrane protein in the lipid cubic phase
Source: Commun Chem. 2026 May 13;9:257. doi: 10.1038/s42004-026-02059-7 (PMC13402683; doi:10.1038/s42004-026-02059-7)
Supplement: Supplementary file 6 — Data Set 3 [file 42004_2026_2059_MOESM6_ESM.xls]

## Sheet: Table_S3
Supplementary Data 3. Data collection and refinement statistics of the initial hits for the thermostabilized adenosine A2A receptor
Samples	Fi16	F2	F4	F7	F12	F35	F44	F99	F132	F135	F148	F163	F173	F178	F210	F223	F235	F242	F273	F293	F336	F379	F428
PDB code	7IN9	7INA	7INB	7INC	7IND	7INE	7INF	7ING	7INH	7INI	7INJ	7INK	7INL	7INM	7INN	7INO	7INP	7INQ	7INR	7INT	7INU	7INV	7INW
Data collection
Resolution (Å)	89.69-2.55 (2.79-2.55)	89.6-2.15 (2.41-2.15)	89.99-2.10 (2.25-2.10)	89.83-2.18 (2.35-2.18)	89.98-2.67 (2.93-2.67)	90.18-2.28 (2.45-2.28)	89.7-2.26 (2.49-2.26)	75.3-2.16 (2.26-2.16)	75.4-2.30 (2.54-2.30)	55.12-2.57 (2.85-2.57)	90.23-2.10 (2.31-2.10)	89.77-2.19 (2.34-2.19)	89.59-2.20 (2.34-2.20)	90.01-2.19 (2.35-2.19)	90.13-2.32 (2.54-2.32)	89.74-2.08 (2.20-2.08)	89.91-2.21 (2.4-2.21)	41.42-2.20 (2.34-2.20)	89.77-2.13 (2.30-2.13)	89.67-2.25 (2.41-2.25)	89.62-2.46 (2.67-2.46)	75.47-2.57 (2.82-2.57)	89.8-2.59 (2.8-2.59)
Diffraction limits (Å) & principal axes (a,b,c) of ellipsoid fitted to diffraction cut-off	2.52, 3.17, 2.60	2.11, 2.54, 2.39	2.10, 2.07, 2.34	2.71, 2.22, 2.05	2.64, 3.09, 2.71	2.26, 2.33, 2.35	2.17, 2.48, 2.50	2.17, 2.15, 2.16	2.26, 2.48, 2.63	2.50, 3.18, 2.77	2.02, 2.35, 2.43	2.23, 2.19, 2.27	2.18, 2.41, 2.17	2.07, 2.28, 2.57	2.44, 2.68, 2.32	2.02, 2.07, 2.32	2.29, 2.21, 2.38	2.15, 2.23, 2.32	2.06, 2.23, 2.40	2.16, 2.28, 2.61	2.78, 2.67, 2.33	2.43, 2.70, 3.43	2.50, 2.69, 2.89
Wavelength	1	1	1	1	1	1	1	1	1	1	1	1	1	1	1	1	1	1	1	1	1	1	1
Space group	C2221	C2221	C2221	C2221	C2221	C2221	C2221	C2221	C2221	C2221	C2221	C2221	C2221	C2221	C2221	C2221	C2221	C2221	C2221	C2221	C2221	C2221	C2221
Unit-cell parameters
a,b,c (Å)	39.17, 179.38, 139.77	39.26, 179.20, 139.74	39.41, 179.98, 139.51	39.25, 179.66, 139.69	39.40, 179.95, 139.8	39.44, 180.35, 140.05	39.29, 179.39, 139.82	39.43, 178.70, 139.89	39.32, 178.65, 140.65	39.42, 178.83, 140.01	39.43, 180.46, 140.29	39.39, 179.54, 139.8	39.43, 179.18, 139.9	39.36, 180.02, 140.01	39.39, 180.25, 140.23	39.35, 179.48, 140.16	39.35, 179.81, 139.55	39.32, 179.84, 140	39.35, 179.53, 139.85	39.28, 179.34, 139.86	39.40, 179.24, 139.85	39.17, 179.38, 139.70	39.27, 179.59, 139.50
⍺=β=𝒓 (°)	90	90	90	90	90	90	90	90	90	90	90	90	90	90	90	90	90	90	90	90	90	90	90
Total number of observations	97233 (6420)	144324 (6868)	194765 (9929)	152334 (8183)	86565 (3973)	155883 (8176)	149396 (7137)	198243 (10762)	133259 (7357)	20364 (1223)	167616 (8382)	136384 (7275)	178060 (10670)	165958 (9955)	131962 (7399)	207522 (13143)	164566 (7458)	180032 (9391)	179745 (8548)	158349 (9223)	108973 (6403)	86637 (5424)	102274 (5841)
Total number unique	11808 (590)	18614 (931)	24179 (1209)	18868 (943)	10981 (549)	19532 (977)	18515 (926)	24221 (1211)	16739 (837)	8560 (428)	21100 (1055)	20921 (1046)	21885 (1094)	20455 (1023)	15805 (790)	25777 (1289)	20574 (1029)	22316 (1116)	22591 (1130)	19281 (964)	13595 (680)	10625 (531)	12371 (619)
Rmeas	0.34 (2.19)	0.36 (1.48)	0.17 (1.74)	0.61 (1.99)	0.39 (1.75)	0.21 (1.97)	0.47 (1.78)	0.21 (1.70)	0.78 (2.10)	0.34 (1.06)	0.31 (1.73)	0.27 (1.86)	0.23 (2.18)	0.23 (2.14)	0.25 (1.74)	0.17 (2.16)	0.22 (1.55)	0.20 (1.90)	0.24 (1.69)	0.20 (2.01)	0.74 (2.09)	0.49 (2.09)	0.36 (1.96)
〈I/σ(I)〉	7.10 (1.40)	7.70 (1.50)	10.20 (1.50)	7.50 (1.50)	7.10 (1.40)	10.00 (1.30)	9.20 (1.50)	8.20 (1.60)	7.30 (1.40)	5.90 (1.50)	8.30 (1.70)	8.30 (1.50)	9.70 (1.50)	9.80 (1.40)	9.40 (1.50)	12.00 (1.40)	10.70 (1.50)	9.30 (1.40)	10.50 (1.60)	10.30 (1.40)	8.30 (1.50)	6.60 (1.40)	6.80 (1.40)
Completeness (%) (spherical)	70.50 (14.90)	68.10 (12.20)	81.90 (22.60)	71.60 (18.20)	74.70 (15.80)	83.20 (22.40)	77.30 (15.50)	88.40 (33.10)	74.10 (14.80)	52.60 (10.20)	70.40 (14.30)	80.00 (22.80)	84.50 (25.80)	77.90 (20.80)	70.60 (14.70)	84.90 (28.80)	80.80 (18.60)	85.80 (25.30)	79.50 (19.30)	80.10 (22.20)	73.20 (17.60)	65.60 (13.90)	77.30 (18.30)
Completeness (%) (ellipsoidal)	88.20 (41.70)	86.30 (41.10)	90.00 (40.30)	85.80 (40.40)	86.70 (32.10)	86.90 (28.60)	91.10 (38.80)	89.3 (35.40)	88.50 (34.00)	67.20 (29.60)	87.70 (47.60)	83.80 (30.10)	91.10 (43.2)	90.90 (47.20)	85.10 (40.50)	92.50 (51.60)	90.00 (35.00)	90.40 (35.80)	91.20 (41.90)	91.20 (44.40)	85.60 (45.90)	87.40 (43.50)	87.20 (36.20)
Multiplicity	8.20 (10.90)	7.80 (7.40)	8.10 (8.20)	8.10 (8.70)	7.90 (7.20)	8.00 (8.40)	8.10 (7.70)	8.20 (8.90)	8.00 (8.80)	2.40 (2.90)	7.90 (7.90)	6.50 (7.00)	8.10 (9.80)	8.10 (9.70)	8.30 (9.40)	8.10 (10.20)	8.00 (7.20)	8.10 (8.40)	8.00 (7.60)	8.20 (9.60)	8.00 (9.40)	8.20 (10.20)	8.30 (9.40)
CC(1/2)	0.99 (0.31)	0.99 (0.57)	1.00 (0.44)	0.98 (0.36)	0.99 (0.42)	1.00 (0.41)	0.99 (0.41)	1.00 (0.51)	0.99 (0.31)	0.93 (0.45)	1.00 (0.38)	1.00 (0.3)	1.00 (0.35)	1.00 (0.38)	1.00 (0.51)	1.00 (0.36)	1.00 (0.56)	1.00 (0.48)	1.00 (0.45)	1.00 (0.40)	0.98 (0.34)	0.99 (0.38)	0.99 (0.51)
Wilson B-factor	53.23	31.59	44.06	40.37	59.35	43.33	40.2	39.46	46.02	49.2	41.21	41.18	42.15	45.94	41.8	41.68	40.71	42.27	41.49	48.66	44.39	55.89	54.16
Refinement
Reflections used in refinement	11805	18602	24173	18863	10975	19524	18505	24216	16735	8559	21091	20912	21878	20447	15796	25767	20569	22313	22584	19277	13586	10618	12363
Reflections used for R-free	621	940	1245	919	484	953	941	1281	827	401	1088	1083	1132	970	789	1201	1075	1148	1115	950	649	505	607
R-work	0.2	0.25	0.24	0.23	0.23	0.21	0.21	0.21	0.25	0.25	0.22	0.22	0.21	0.22	0.21	0.21	0.2	0.21	0.21	0.21	0.26	0.22	0.21
R-free	0.23	0.28	0.27	0.25	0.26	0.26	0.25	0.24	0.28	0.26	0.27	0.25	0.25	0.24	0.23	0.23	0.24	0.24	0.23	0.25	0.28	0.25	0.24
Number of non-hydrogen atoms	3678	3741	3713	3715	3684	3708	3713	3724	3725	3683	3709	3726	3690	3715	3710	3723	3716	3717	3716	3702	3704	3693	3696
macromolecules	3126	3126	3126	3126	3126	3126	3126	3126	3126	3126	3126	3126	3126	3126	3126	3126	3126	3126	3126	3126	3126	3126	3119
ligands	540	564	552	553	551	552	556	552	574	543	557	558	537	563	552	556	552	555	558	552	557	549	555
solvent	12	51	35	36	7	30	31	46	25	14	26	42	27	26	32	41	38	36	32	24	21	18	22
RMS(bonds) (Å)	0.008	0.009	0.009	0.022	0.023	0.008	0.009	0.009	0.009	0.01	0.008	0.009	0.008	0.009	0.009	0.009	0.009	0.008	0.009	0.009	0.025	0.009	0.009
RMS(angles) (°)	1.59	1.64	1.64	1.63	1.79	1.61	1.6	1.63	1.65	1.72	1.63	1.63	1.56	1.61	1.66	1.65	1.61	1.61	1.62	1.62	1.63	1.62	1.61
Ramachandran favored (%)	99.48	99.48	99.48	99.48	98.96	99.48	99.48	99.48	98.96	99.22	99.48	99.48	99.22	99.48	99.48	99.48	99.48	99.48	99.22	99.48	99.22	99.22	99.22
Ramachandran allowed (%)	0.52	0.52	0.52	0.52	1.04	0.52	0.52	0.52	1.04	0.78	0.52	0.52	0.78	0.52	0.52	0.52	0.52	0.52	0.78	0.52	0.78	0.78	0.78
Ramachandran outliers (%)	0	0	0	0	0	0	0	0	0	0	0	0	0	0	0	0	0	0	0	0	0	0	0
Rotamer outliers (%)	1.52	0.61	0.91	0.61	0.61	1.52	0.3	0.61	0.61	1.82	0.3	0.91	0.61	0.61	1.22	0.91	0.61	0.91	0.91	0.91	1.22	1.82	0.91
MolProbity clashscore	4.3	5.18	5.46	4.82	6.89	4.55	4.28	4.68	5.17	11.46	4.54	4.93	3.91	5.05	5.06	4.8	4.55	4.8	4.67	4.03	5.45	6.37	4.81
Average B-factor (Å2 )	57.53	39.74	54.87	50.05	59.42	54.04	52.03	52.47	49.02	55.95	55.47	49	53.43	55.9	50.55	52.54	52.08	54.15	55.39	58.84	47.93	56.03	52.37
macromolecules (Å2 )	57.41	40.62	55.71	50.84	60.24	53.28	51.27	51.52	49.92	56.94	54.71	48.38	52.77	54.94	50.13	51.63	51.14	53.38	54.65	58.36	49.04	55.93	52.85
ligands (Å2 )	58.71	35.87	50.97	46.45	54.93	59.18	57.14	59.11	44.76	50.66	60.54	53.57	58.16	61.93	53.84	58.73	58.2	59.55	60.51	62.06	42.26	57.21	50.22
solvent (Å2 )	35.81	28.46	41.07	36.55	44.16	38.87	36.06	37.09	35.09	40.76	38.91	34.48	36.4	40.02	33.97	38.05	40.01	38	39.16	46.37	33.46	37.08	37.79
Soaked Fragment (Å2 )	38.14	38.3947	55.7691	44.4508	56.144	42.6273	53.5918	60.5218	44.8374	33.7293	56.4919	45.8062	35.2278	48.9836	40.6964	52.8673	71.3564	53.4629	56.8369	63.6127	50.0938	54.0225	43.31
1. Statistics for the highest-resolution shell are shown in parentheses.
2. Data were processed by autoPROC with the default STARANISO settings and STARANISO was used to calculate the diffraction limit and for anisotropic correction. Processing statistics are reported with Friedel pairs merged.
3. Wilson B-factors were calculated after STARANISO correction.
4. Criteria used in determination of diffraction limits: local(I/sigI) >= 1.20
5. All the data here were collected at the SLS-X10SA-PXII.
