# Supplementary material for: An integrated experimental and computational pipeline for crystallographic fragment screening of membrane protein in the lipid cubic phase
Source: Commun Chem. 2026 May 13;9:257. doi: 10.1038/s42004-026-02059-7 (PMC13402683; doi:10.1038/s42004-026-02059-7)
Supplement: Supplementary file 7 — Data Set 4 [file 42004_2026_2059_MOESM7_ESM.xls]

## Sheet: Table_S4
Supplementary Data 4. Data collection and refinement statistics for follow-up compound/fragment hits on the thermostabilized adenosine A2A receptor
Samples	FU2-57	FU2-59	FU4-40	FU4-54	FU7-1	FU7-15	FU7-29	FU12-19	FU12-45	FU12-86	FU18-60	FU18-82	FU35-2	FU35-5	FU35-42	FU35-47	FU35-78	FU44-18	FU99-31	FU99-89	FU99-91	FU101-88	FU113-13	FU113-99	FU132-3	FU132-4	FU132-90	FU132,428-27	FU163-33	FU163-51	FU163-53	FU163-58	FU163-67	FU163-75	FU163-104	FU163-106	FU163-109	FU210-12	FU223-7	FU223-43	FU235-66	FU242-98	FU273-23	FU273-77	FU293-69	FU293-80	FU293-87	FU300-24	FU336-22
PDB code	7INX	7INY	7INZ	7IO0	7IO1	7IO2	7IO3	7IO4	7IO5	7IO6	7IO7	7IO8	7IO9	7IOA	7IOB	7IOC	7IOD	7IOE	7IOF	7IOG	7IOH	7IOI	7IOJ	7IOK	7IOL	7IOM	7ION	7IOO	7IOP	7IOQ	7IOR	7IOS	7IOT	7IOU	7IOV	7IOW	7IOX	7IOY	7IOZ	7IP0	7IP1	7IP2	7IP3	7IP4	7IP5	7IP6	7IP7	7IP8	7IP9
Data collection
Resolution (Å)	89.82-2.31 (2.57-2.31)	44.76-2.36 (2.58-2.36)	89.97-2.41 (2.59-2.41)	89.56-2.05 (2.21-2.05)	89.75-2.25 (2.49-2.25)	89.59-1.96 (2.14-1.96)	55.09-2.22 (2.38-2.22)	69.89-2.1 (2.24-2.10)	89.62-1.84 (1.96-1.84)	89.66-2.36 (2.55-2.36)	75.42-2.23 (2.43-2.23)	75.38-2.27 (2.44-2.27)	89.94-1.91 (2.53-1.91)	89.54-2.1 (2.23-2.1)	75.39-2.11 (2.37-2.11)	89.65-2.07 (2.26-2.07)	89.71-2.4 (2.65-2.40)	75.34-2.08 (2.26-2.08)	55.26-1.9 (2.11-1.90)	89.71-1.98 (2.18-1.98)	89.75-2.07 (2.27-2.07)	75.44-2.04 (2.2-2.04)	89.76-2.26 (2.43-2.26)	42.67-2.3 (2.47-2.3)	89.75-2.81 (3.02-2.81)	89.43-2.1 (2.28-2.10)	89.84-2.14 (2.31-2.14)	54.99-2.01 (2.11-2.01)	55.36-1.92 (2.11-1.92)	75.33-2.26 (2.45-2.26)	89.47-1.89 (2.06-1.89)	89.53-2.38 (2.56-2.38)	55.14-2.31 (2.49-2.31)	89.86-2.17 (2.35-2.17)	75.36-2.3 (2.51-2.3)	44.76-2.17 (2.33-2.17)	75.51-2.15 (2.35-2.15)	75.24-2.00 (2.18-2.00)	75.39-1.89 (2.04-1.89)	89.62-1.99 (2.5-1.99)	89.21-2.29 (2.52-2.29)	89.61-2.13 (2.3-2.13)	89.96-2.11 (2.29-2.11)	75.7-2.04 (2.25-2.04)	89.63-1.95 (2.15-1.95)	55.14-2.07 (2.28-2.07)	89.68-2.32 (2.48-2.32)	75.46-2.28 (2.58-2.28)	89.51-2.10 (2.28-2.10)
Diffraction limits (Å) & principal axes (a,b,c) of ellipsoid fitted to diffraction cut-off	2.13, 2.72, 2.61	2.26, 2.84, 2.48	2.35, 2.50, 2.48	2.01, 2.02, 2.33	2.35, 2.42, 2.34	2.04, 1.96, 2.14	2.09, 2.34, 2.31	2.21, 2.12, 2.12	1.94, 1.77, 1.90	2.34, 2.38, 2.51	2.24, 2.36, 2.29	2.23, 2.37, 2.28	2.31, 2.51, 2.34	2.07, 2.16, 2.15	2.33, 2.27, 2.17	2.26, 2.10, 2.01	2.33, 2.59, 2.67	2.11, 2.27, 2.08	2.18, 1.92, 1.87	1.98, 2.05, 2.14	2.04, 2.22, 2.26	2.06, 2.13, 2.05	2.15, 2.31, 2.39	2.14, 2.43, 2.3	2.68, 2.81, 2.95	2.28, 2.30, 1.94	2.11, 2.14, 2.50	1.93, 2.06, 2.01	2.13, 1.88, 2.13	2.26, 2.21, 2.44	2.072, 1.89, 1.92	2.33, 2.52, 2.46	2.23, 2.33, 2.55	2.16, 2.31, 2.27	2.19, 2.52, 2.27	2.07, 2.23, 2.26	2.12, 2.26, 2.27	2.08, 2.06, 2.04	1.89, 2.08, 1.87	2.24, 2.54, 2.26	2.35, 2.42, 2.24	2.09, 2.54, 2.03	2.04, 2.22, 2.20	2.21, 2.17, 2.12	1.91, 2.44, 2.05	2.03, 2.47, 2.06	2.33, 2.40, 2.31	2.20, 2.45, 2.56	2.04, 2.07, 2.47
Wavelength	0.9677	0.9677	0.9677	0.9677	0.9677	0.9677	0.9677	0.9677	0.9677	0.9677	0.9677	0.9677	0.9677	0.9677	0.9677	0.9677	0.9677	0.9677	0.9677	0.9677	0.9677	0.9677	0.9677	0.9677	0.9677	0.9677	0.9677	0.9677	0.9677	0.9677	0.9677	0.9677	0.9677	0.9677	0.9677	0.9677	0.9677	0.9677	0.9677	0.9677	0.9677	0.9677	0.9677	0.9677	0.9677	0.9677	0.9677	0.9677	0.9677
Space group	C2221	C2221	C2221	C2221	C2221	C2221	C2221	C2221	C2221	C2221	C2221	C2221	C2221	C2221	C2221	C2221	C2221	C2221	C2221	C2221	C2221	C2221	C2221	C2221	C2221	C2221	C2221	C2221	C2221	C2221	C2221	C2221	C2221	C2221	C2221	C2221	C2221	C2221	C2221	C2221	C2221	C2221	C2221	C2221	C2221	C2221	C2221	C2221	C2221
Unit-cell parameters
a,b,c (Å)	39.36, 179.64, 139.66	39.28, 179.05, 139.37	39.40, 179.94, 139.61	39.22, 179.12, 139.59	39.32, 179.50, 139.65	39.31, 179.19, 139.47	39.36, 179.10, 139.75	39.32, 179.41, 139.77	39.29, 179.24, 139.47	39.20, 179.32, 139.41	39.35, 179.30, 139.49	39.22, 179.18, 139.49	39.36, 179.89, 139.75	39.37, 179.07, 139.47	39.28, 179.15, 139.61	39.32, 179.30, 139.48	39.30, 179.42, 139.51	39.22, 179.07, 139.42	39.43, 179.90, 140.08	39.36, 179.42, 139.77	39.32, 179.50, 139.77	39.26, 179.21, 139.84	39.39, 179.52, 139.63	39.27, 179.27, 139.58	39.34, 179.50, 139.95	39.26, 178.86, 140.21	39.41, 179.67, 139.90	39.39, 178.94, 139.40	39.28, 179.73, 140.55	39.18, 179.16, 139.21	39.30, 178.93, 139.21	39.22, 179.05, 139.44	39.48, 179.04, 139.98	39.37, 179.73, 139.70	39.20, 179.06, 139.56	39.28, 179.02, 139.59	39.26, 179.48, 139.73	39.34, 178.59, 139.69	39.26, 179.25, 139.43	39.24, 179.24, 139.51	39.16, 178.41, 139.63	39.33, 179.21, 139.70	39.41, 179.93, 139.85	39.25, 179.96, 140.01	39.40, 179.26, 139.13	39.31, 179.55, 139.74	39.24, 179.36, 139.63	39.56, 179.16, 140.04	39.60, 179.01, 139.76
⍺=β=𝒓 (°)	90	90	90	90	90	90	90	90	90	90	90	90	90	90	90	90	90	90	90	90	90	90	90	90	90	90	90	90	90	90	90	90	90	90	90	90	90	90	90	90	90	90	90	90	90	90	90	90	90
Total number of observations	135482 (6179)	101176 (4810)	114230 (2775)	182277 (4968)	137632 (5436)	212374 (7771)	149205 (5307)	194490 (9662)	290208 (11707)	99190 (2253)	122237 (2667)	124021 (3853)	124425 (6702)	193810 (6729)	147267 (4018)	95205 (3169)	116192 (6595)	141335 (4243)	243890 (9780)	202493 (5685)	178131 (5283)	181622 (5294)	138725 (3783)	136788 (5622)	59067 (1082)	164289 (8055)	139734 (8457)	210731 (6731)	178408 (8302)	92629 (2902)	231357 (8056)	106484 (2728)	95288 (2732)	160227 (5070)	110044 (4797)	145985 (4211)	136561 (3414)	223314 (10939)	244520 (7663)	127131 (4970)	103505 (2968)	169599 (5818)	142705 (4445)	164666 (8142)	177809 (8854)	153392 (6215)	134778 (4125)	83073 (2669)	145974 (3917)
Total number unique	16066 (803)	15545 (777)	16586 (829)	25128 (1256)	18625 (931)	28481 (1424)	20707 (1035)	24741 (1237)	36346 (1817)	16732 (837)	19398 (970)	18086 (904)	16580 (829)	25809 (1290)	21169 (1058)	21971 (1099)	15294 (765)	23408 (1170)	29187 (1459)	27700 (1385)	23648 (1182)	26059 (1303)	19821 (991)	18063 (903)	9539 (477)	20902 (1045)	20321 (1016)	29034 (1452)	28555 (1428)	15083 (754)	30623 (1531)	16729 (836)	18331 (917)	21541 (1077)	16286 (814)	20964 (1048)	21484 (1074)	25991 (1300)	33201 (1660)	18182 (909)	16956 (848)	22150 (1107)	23316 (1166)	24060 (1203)	25714 (1286)	22539 (1127)	18774 (939)	16148 (807)	22847 (1142)
Rmeas	0.39 (1.75)	0.31 (1.32)	0.23 (1.35)	0.15 (1.32)	0.29 (1.68)	0.14 (1.33)	0.17 (1.24)	0.21 (1.52)	0.15 (1.65)	0.15 (1.29)	0.16 (1.04)	0.19 (1.50)	0.37 (1.62)	0.15 (1.58)	0.22 (1.88)	0.58 (1.76)	0.47 (2.31)	0.27 (1.36)	0.27 (2.42)	0.12 (1.12)	0.15 (1.38)	0.15 (1.21)	0.15 (1.18)	0.20 (1.33)	0.18 (0.95)	0.76 (1.49)	0.50 (2.83)	0.14 (1.53)	0.22 (2.54)	0.22 (1.37)	0.11 (1.12)	0.19 (1.06)	0.13 (1.10)	0.18 (1.24)	0.18 (1.42)	0.14 (1.15)	0.13 (1.04)	0.44 (2.21)	0.12 (1.21)	0.35 (1.67)	0.35 (2.04)	0.29 (1.72)	0.21 (1.18)	0.31 (2.50)	0.29 (2.10)	0.16 (1.42)	0.17 (1.23)	0.20 (1.01)	0.16 (1.18)
〈I/σ(I)〉	5.60 (1.50)	4.90 (1.50)	5.90 (1.10)	8.90 (1.20)	5.40 (1.30)	9.10 (1.20)	7.60 (1.20)	8.00 (1.70)	9.90 (1.20)	8.80 (1.10)	8.10 (1.20)	7.20 (1.20)	5.90 (1.50)	9.60 (1.30)	6.50 (1.30)	6.70 (1.30)	4.50 (1.40)	6.60 (1.20)	7.90 (1.40)	9.50 (1.20)	8.60 (1.10)	8.70 (1.20)	8.60 (1.20)	7.10 (1.20)	7.30 (1.10)	3.60 (1.50)	5.40 (1.50)	9.70 (1.20)	8.80 (1.50)	5.90 (1.50)	10.60 (1.40)	7.00 (1.30)	8.60 (1.10)	7.60 (1.30)	7.80 (1.30)	8.50 (1.10)	9.20 (1.20)	5.70 (1.40)	9.70 (1.20)	6.00 (1.50)	5.80 (1.40)	7.00 (1.30)	6.70 (1.30)	6.60 (1.50)	6.30 (1.50)	8.00 (1.30)	8.00 (1.20)	8.20 (1.60)	8.90 (1.20)
Completeness (%) (spherical)	72.30 (13.50)	74.50 (16.10)	83.30 (21.50)	79.60 (19.90)	77.10 (14.90)	78.60 (17.20)	82.80 (23.00)	83.30 (23.20)	83.20 (23.60)	80.30 (19.70)	78.10 (17.30)	77.00 (19.40)	42.00 (3.70)	87.60 (27.00)	73.00 (12.80)	71.90 (16.50)	77.10 (15.50)	77.20 (17.80)	73.20 (14.10)	78.60 (16.20)	77.10 (16.40)	81.30 (20.30)	82.90 (21.50)	80.10 (20.90)	75.90 (20.00)	70.50 (16.50)	72.50 (18.40)	87.10 (33.10)	73.40 (14.80)	63.90 (14.90)	76.20 (16.60)	82.20 (20.90)	81.80 (20.50)	80.20 (19.60)	72.60 (16.30)	78.70 (21.40)	78.10 (16.70)	76.10 (16.50)	82.10 (20.20)	52.60 (5.40)	75.20 (15.80)	77.70 (19.00)	79.10 (18.30)	74.60 (14.90)	69.90 (13.70)	73.00 (15.10)	85.10 (23.30)	68.90 (11.20)	77.30 (18.10)
Completeness (%) (ellipsoidal)	89.80 (38.60)	90.70 (41.10)	87.80 (29.20)	88.40 (34.80)	89.70 (31.10)	89.20 (35.20)	88.00 (34.40)	89.50 (37.60)	88.80 (36.50)	85.00 (26.20)	85.00 (24.80)	80.30 (24.30)	79.70 (16.90)	91.20 (33.90)	88.10 (31.30)	77.40 (24.10)	89.80 (34.90)	85.70 (32.20)	83.40 (25.50)	87.90 (28.30)	88.00 (33.40)	86.00 (27.00)	87.50 (29.20)	82.80 (25.10)	78.40 (24.00)	79.60 (35.00)	82.80 (34.20)	88.00 (36.10)	88.00 (41.70)	67.90 (20.30)	85.40 (30.80)	88.30 (29.00)	89.40 (34.40)	88.30 (34.30)	77.30 (22.30)	82.40 (28.30)	85.40 (25.30)	83.40 (25.20)	90.10 (34.50)	84.20 (19.10)	85.20 (29.00)	89.40 (36.60)	84.90 (25.00)	88.50 (36.70)	89.60 (38.90)	85.40 (29.90)	88.50 (29.30)	80.80 (20.60)	88.10 (33.70)
Multiplicity	8.40 (7.70)	6.50 (6.20)	6.90 (3.30)	7.30 (4.00)	7.40 (5.80)	7.50 (5.50)	7.20 (5.10)	7.90 (7.80)	8.00 (6.40)	5.90 (2.70)	6.30 (2.70)	6.90 (4.30)	7.50 (8.10)	7.50 (5.20)	7.00 (3.80)	4.30 (2.90)	7.60 (8.60)	6.00 (3.60)	8.40 (6.70)	7.30 (4.10)	7.50 (4.50)	7.00 (4.10)	7.00 (3.80)	7.60 (6.20)	6.20 (2.30)	7.90 (7.70)	6.90 (8.30)	7.30 (4.60)	6.20 (5.80)	6.10 (3.80)	7.60 (5.30)	6.40 (3.30)	5.20 (3.00)	7.40 (4.70)	6.80 (5.90)	7.00 (4.00)	6.40 (3.20)	8.60 (8.40)	7.40 (4.60)	7.00 (5.50)	6.10 (3.50)	7.70 (5.30)	6.10 (3.80)	6.80 (6.80)	6.90 (6.90)	6.80 (5.50)	7.20 (4.40)	5.10 (3.30)	6.40 (3.40)
CC(1/2)	0.98 (0.52)	0.99 (0.70)	0.99 (0.43)	1.00 (0.51)	0.97 (0.71)	1.00 (0.62)	1.00 (0.66)	0.99 (0.75)	0.98 (0.59)	1.00 (0.48)	1.00 (0.50)	0.99 (0.51)	0.98 (0.62)	1.00 (0.45)	0.98 (0.40)	0.59 (0.24)	0.98 (0.49)	0.99 (0.46)	0.99 (0.27)	1.00 (0.62)	1.00 (0.49)	1.00 (0.55)	1.00 (0.56)	1.00 (0.61)	0.99 (0.48)	0.92 (0.54)	0.93 (0.49)	0.42 (0.44)	0.99 (0.35)	0.96 (0.35)	0.99 (0.61)	0.99 (0.50)	1.00 (0.49)	0.99 (0.53)	0.99 (0.54)	0.99 (0.61)	1.00 (0.56)	0.98 (0.09)	1.00 (0.56)	0.96 (0.24)	0.97 (0.27)	0.99 (0.36)	0.99 (0.47)	0.94 (0.50)	0.99 (0.39)	1.00 (0.61)	1.00 (0.51)	0.99 (0.67)	1.00 (0.54)
Wilson B-factor	35.8	41.4	43.33	33.4	36.19	32.63	39.91	31.23	29.25	44.14	40.38	35.67	30.58	36.56	31.48	11.08	33.34	25.58	26.06	38.29	38.16	33.45	43.25	39.51	58.82	9.48	21.73	32.24	25.02	24.81	34.91	43.02	45.83	37.55	40.41	40.41	39.57	21.96	30.4	32.74	27.18	31.28	37.63	28.13	28.35	34.01	40.56	31.35	32.25
Refinement
Reflections used in refinement	16061	15539	16581	25116	18614	28469	20705	24732	36338	16728	19393	18081	16585	25806	21166	21962	15288	23403	29180	27691	23639	26055	19814	18055	9532	20883	20317	29025	28550	15074	30614	16726	18327	21536	16281	20960	21478	25976	33192	18170	16951	22143	20242	24056	25703	22532	18767	16142	22840
Reflections used for R-free	782	749	855	1280	923	1507	1072	1257	1791	812	987	877	838	1304	1017	1008	784	1085	1475	1402	1097	1307	985	890	488	1062	983	1489	1415	752	1540	769	907	1123	793	1088	1079	1288	1614	936	828	1109	992	1230	1305	1038	921	781	1167
R-work	0.21	0.21	0.21	0.2	0.19	0.21	0.2	0.2	0.2	0.21	0.2	0.2	0.21	0.2	0.2	0.24	0.22	0.2	0.2	0.21	0.2	0.2	0.2	0.19	0.21	0.26	0.2	0.2	0.19	0.21	0.2	0.2	0.2	0.2	0.19	0.2	0.21	0.21	0.2	0.22	0.2	0.2	0.21	0.19	0.2	0.2	0.2	0.22	0.18
R-free	0.25	0.23	0.24	0.24	0.24	0.24	0.25	0.24	0.24	0.23	0.25	0.25	0.26	0.24	0.24	0.26	0.24	0.23	0.24	0.23	0.24	0.23	0.24	0.24	0.24	0.28	0.25	0.24	0.23	0.23	0.23	0.24	0.24	0.23	0.24	0.22	0.25	0.24	0.24	0.26	0.24	0.23	0.22	0.22	0.24	0.22	0.24	0.25	0.23
Number of non-hydrogen atoms	3803	3739	3718	3743	3736	3735	3734	3736	3766	3727	3743	3682	3738	3749	3744	3779	3837	3745	3715	3739	3732	3747	3719	3729	3697	3752	3782	3750	3837	3753	3763	3742	3726	3740	3733	3744	3738	3795	3761	3735	3722	3746	3735	3750	3750	3735	3730	3750	3750
macromolecules	3126	3126	3126	3126	3126	3126	3126	3126	3126	3126	3126	3079	3119	3126	3126	3119	3126	3126	3079	3126	3126	3126	3126	3126	3126	3119	3126	3126	3126	3126	3126	3126	3126	3126	3126	3126	3126	3126	3126	3126	3126	3126	3126	3126	3126	3126	3126	3126	3126
ligands	558	583	555	557	559	554	560	553	556	563	570	554	571	567	561	557	574	559	568	563	557	562	555	556	563	556	564	562	567	571	572	571	561	565	564	573	572	569	563	560	554	567	568	556	563	554	561	568	564
solvent	119	30	37	60	51	55	48	57	84	38	47	49	48	56	57	103	137	60	68	50	49	59	38	47	8	77	92	62	144	56	65	45	39	49	43	45	40	100	72	49	42	53	41	68	61	55	43	56	60
RMS(bonds) (Å)	0.009	0.048	0.038	0.009	0.009	0.009	0.022	0.009	0.009	0.009	0.028	0.009	0.009	0.009	0.009	0.009	0.009	0.009	0.019	0.009	0.019	0.017	0.009	0.009	0.009	0.009	0.009	0.009	0.009	0.019	0.009	0.009	0.009	0.009	0.059	0.009	0.09	0.009	0.009	0.01	0.009	0.009	0.019	0.009	0.009	0.009	0.022	0.009	0.021
RMS(angles) (°)	1.68	1.68	1.69	1.65	1.63	1.69	1.64	1.64	1.68	1.69	1.74	1.63	1.63	1.65	1.63	1.64	1.69	1.64	1.68	1.67	1.63	1.62	1.63	1.63	1.69	1.7	1.65	1.64	1.67	1.7	1.65	1.65	1.63	1.62	1.64	1.62	1.92	1.68	1.69	2.02	1.65	1.63	1.63	1.65	1.66	1.63	1.68	1.69	1.79
Ramachandran favored (%)	98.96	98.96	99.22	98.96	99.22	98.96	98.96	99.48	99.22	99.22	98.7	98.95	98.96	99.48	98.96	99.22	99.22	99.48	99.48	99.22	99.48	98.96	99.22	98.7	99.22	98.7	99.48	99.22	98.7	98.96	99.22	99.48	98.96	98.96	98.7	99.22	98.96	99.22	99.48	98.19	98.96	99.22	99.48	99.22	98.45	99.48	98.96	98.96	99.22
Ramachandran allowed (%)	1.04	1.04	0.78	1.04	0.78	1.04	1.04	0.52	0.78	0.78	1.3	1.05	1.04	0.52	1.04	0.78	0.78	0.52	0.52	0.78	0.52	1.04	0.78	1.3	0.78	1.3	0.52	0.78	1.3	1.04	0.78	0.52	1.04	1.04	1.3	0.78	1.04	0.78	0.52	1.81	1.04	0.78	0.52	0.78	1.55	0.52	1.04	1.04	0.78
Ramachandran outliers (%)	0	0	0	0	0	0	0	0	0	0	0	0	0	0	0	0	0	0	0	0	0	0	0	0	0	0	0	0	0	0	0	0	0	0	0	0	0	0	0	0	0	0	0	0	0	0	0	0	0
Rotamer outliers (%)	0.91	0.3	0.3	0.91	0.61	0.61	0.3	1.82	0.61	0.91	2.13	1.54	1.22	1.22	0.91	0.61	1.22	1.22	0.93	0.3	1.22	1.22	1.52	1.22	0.91	0.61	0.91	0.3	0.61	0.91	0.3	0.61	1.22	0.61	1.22	1.52	1.22	0.3	0.91	1.82	1.22	1.52	0.61	0.91	1.52	1.52	0.91	0.61	0.91
MolProbity clashscore	5.58	6.21	5.06	4.28	5.96	5.58	5.7	5.71	6.36	5.05	4.78	5.4	4.54	4.4	5.05	4.42	6.45	6.09	4.85	4.92	5.71	6.09	6.88	4.67	6.09	5.2	4.53	5.31	6.21	5.43	5.69	6.73	7.13	5.05	6.35	4.92	4.79	5.44	5.57	10.24	7.53	6.34	6.08	4.28	7.25	4.67	5.44	5.7	7.13
Average B-factor (Å2 )	46.32	49.36	47.53	44.2	48.68	42.26	50.53	40.21	41.08	47.39	47.83	43.3	39.36	45.85	41.72	20.96	36.53	38.92	37.15	46.23	50.65	43.03	54.11	50.49	49.32	25.24	30.87	44.3	39.02	33.76	46.27	50.87	58.26	50.12	47.56	51.16	46	31.84	40.91	34.72	37.69	42.35	32.25	36.81	39.19	43.75	48.22	42.84	45.13
macromolecules (Å2 )	45.48	48.67	46.71	43.12	48.08	41.41	49.74	39.23	39.97	46.58	46.83	42.48	39.21	44.81	40.66	20.56	35.5	37.96	35.88	45.46	49.78	41.88	53.23	49.84	48.57	24.71	30.01	42.97	37.29	33	44.95	50.07	57.72	49.02	46.96	50.15	45.02	30.43	39.44	34.48	36.86	41.48	31.72	35.7	38.34	42.79	47.12	42.01	43.88
ligands (Å2 )	50.47	53.9	52.9	51.54	53.41	48.11	56.29	47.09	48.54	52.8	54.33	48.93	40.99	52.8	49.06	24.12	41.91	45.66	45.35	51.53	56.64	50.63	60.11	55.38	53.66	28.29	36.35	52.92	47.6	39.26	54.8	56.49	62.52	57.61	52.11	58.14	52.3	40.33	50.22	36.63	42.82	48.46	36.07	44.25	45.09	50.32	55.21	48.61	53.29
solvent (Å2 )	48.83	32.53	35.58	32.24	33.61	31.3	34.76	27.13	32.94	33.62	35.35	31.29	29.97	33.07	27.73	16.21	37.49	26.32	26.2	35.16	37.65	31.21	38.29	36.11	38.56	24.71	26.37	33.09	42.9	20.47	34.79	34.89	39.9	33.44	31.57	33	33.36	27.46	31.81	28.04	31.67	28.47	19.75	27.12	28.57	32.28	37.21	30.58	33.59
soaked fragment (Å2 )	44.9118	44.382	50.1407	54.0425	41.8877	49.1777	43.1992	36.38	43.2455	40.202	39.9044	49.3646	34.3124	38.475	30.62	15.2842	29.1693	42.9514	50.3865	49.2	53.25	64.44	57.55	38.53	46.8	23.74	36.42	34.82	29.6129	28.5643	42.091	47.4526	42.0777	41.9882	40.6187	57.046	53.4911	36.71	34.6473	36.5	45.2885	36.87	45.363	33.5214	31.8847	43.2169	52.2042	52.5675	43.8364
1. Statistics for the highest-resolution shell are shown in parentheses.
2. Data were processed by autoPROC with the default STARANISO settings and STARANISO was used to calculate the diffraction limit and for anisotropic correction. Processing statistics are reported with Friedel pairs merged.
3. Wilson B-factors were calculated after STARANISO correction.
4. Criteria used in determination of diffraction limits: local(I/sigI) >= 1.20
5. All the data here were collected at the ESRF ID30B.
[truncated: 7 more columns]
