# Supplementary material for: An integrated experimental and computational pipeline for crystallographic fragment screening of membrane protein in the lipid cubic phase
Source: Commun Chem. 2026 May 13;9:257. doi: 10.1038/s42004-026-02059-7 (PMC13402683; doi:10.1038/s42004-026-02059-7)
Supplement: Supplementary file 8 — Data Set 5 [file 42004_2026_2059_MOESM8_ESM.xls]

## Sheet: Table_S5
Supplementary Data 5. Summary of SMILES codes, X-ray hits, affinity assay results, and GPCRdb similarity for the fragments/compounds used in this study
Compound/fragment1	SMILES code	Molecule Weight (g/mol)	Lead for follow-up fragments design	X-ray hits	Affinity biology assay hits (with orthosteric site blocked)2	GPCRdb ID3	Similiarity4	Note
Lead fragments
Fi-16	Cc1nc(-c2cccnc2)cs1	176.243		+		131852, 32567, 66113, 46248, 2687, 141159, 154203	0.5-0.6
F2	NC(=O)CSc1ccc(C(F)(F)F)cn1	236.217	+	+
F4	COc1ccc(C(N)=O)cc1	151.164	+	+		22636, 14443	0.54-0.55
F7	CC(O)c1nc2ccccc2[nH]1	162.191	+	+		34558	0.54
F12	NC(=S)c1ccc(F)cc1	155.196	+	+
F35	O=C1CCc2ccccc2N1	147.176	+	+
F44	NC(=S)c1ccc(F)cc1F	173.186	+	+
F99	O=C1Cc2ccc(Cl)cc2N1	167.595	+	+
F132	Cc1nc2ccc(Br)cc2c(=O)o1	240.056	+	+		23033	0.51
F135	O=c1c2ccccc2nc2ccccn12	196.209		+		20125	0.52
F148	CSC1=NCCN1C(=O)c1ccc(Cl)cc1	254.74		+
F163	COC(=O)c1ccc2cc[nH]c2c1	175.186	+	+
F173	Cc1cc(C(N)=S)no1	142.182		+
F178	O=c1ccc(C(F)(F)F)c[nH]1	163.098	+	+
F210	NC(=S)Nc1ccc(Cl)cc1	186.666	+	+		3101, 208366, 36877	0.5-0.65
F223	CC(=O)Nc1ccc(C(F)(F)F)cc1N	218.177	+	+
F235	OCCSc1ccc(Cl)cn1	189.666	+	+
F242	NC(=O)c1ccc(SC(F)(F)F)cc1	221.202	+	+
F273	NC(=O)c1ccc(C(F)(F)F)cc1	189.136	+	+
F293	CSc1nc2ccccc2[nH]1	164.232	+	+		34558, 40135, 47797, 41954, 39180	0.51-0.6
F336	CC1Sc2ccc(C(F)(F)F)cc2NC1=O	247.24	+	+
F379	Oc1cncc(Cl)c1	129.546	+	+		150268	0.5
F428	CC(=O)Nc1ccc(C(F)(F)F)cc1	203.163	+	+		210459, 9636, 9486, 110123, 36932, 210233, 73080, 178577	0.5-0.58
Follow-up fragments
FU7-1	COc1ccc2cc(C(=O)O)[nH]c2c1	191.185		+	wt and ts	52515, 49514, 31375, 97197	0.5-0.65
FU35-2	CC1(C(=O)O)Oc2ccccc2NC1=O	207.184		+	wt and ts
FU132-3	O=C(Nc1ccc(Br)cc1)c1cnc[nH]1	266.098		+
FU132-4	O=S1(=O)CCCCN1c1ccc(Br)cc1	290.18		+
FU35-5	c1ccc(Nc2nnn[nH]2)cc1	161.168		+
FU4-6	COc1ccc(-c2cc[nH]n2)cc1	174.202
FU223-7	O=c1[nH]c2cc(Cl)ccc2s1	185.634		+	wt and ts
FU428-8	O=C1NCC(C(=O)N2CCNC(=O)C2c2ccc(Br)cc2)O1	368.186		+
FU4-9	COc1ccc(C(N)=O)c(O)c1	167.163				22651, 44058	0.51-0.64
FU210-10	Cc1cc(-c2cccnc2)nn1CCNC(=O)Nc1ccc(F)cc1	339.373
FU99-11	O=c1[nH]c2ccccc2n1CCCSc1nnnn1-c1ccccc1	352.421				32863, 201562, 202067, 40444, 189286	0.50-0.56
FU210-12	O=C(NCCn1ccc(-c2ccccn2)n1)Nc1ccc(F)cc1	325.346		+
FU113-13	O=C(NCc1ccco1)c1cccs1	207.252		+		50365, 40867, 45925, 20784, 40835, 54477, 46818, 36663, 108897, 27518, 22305, 45002	0.5-1.0	50365 is identical to FU113-13 which has been tested with the activity of Human TSH resceptor (GPCR A Rhodopsin).
FU210-14	O=c1[nH]ncc(Cl)c1Cl	164.979			wt and ts
FU7-15	NC(=O)Cc1nc2ccccc2[nH]1	175.19		+		202554, 38712, 30015	0.53-0.59
FU428-16	CCc1ccc(NC(=O)CSc2cc(C)[nH]c(=O)n2)cc1	303.385		+	wt and ts	121975, 28342	0.51-0.52
FU223-17	CS(=O)(=O)Nc1ccc(O)c(Cl)c1	221.664
FU44-18	O=C(NOCCO)c1ccc(Cl)cc1	215.635		+		116973	0.5
FU12-19	O=C1NC(c2ccccc2)CO1	163.175		+
FU18-20	NC(=O)NCc1nc2ccccc2[nH]1	190.205
FU100-21	Fc1cc(NCc2cc[nH]n2)ccc1Cl	225.653
FU336-22	O=C(O)CNC(=O)CC1Sc2ccc(C(F)(F)F)cc2NC1=O	348.3		+
FU273-23	CS(=O)(=O)NCCNC(=O)c1ccc(C(F)(F)F)cc1	310.295		+
FU300-24	O=C(NCc1ccc[nH]1)c1ccc(C(F)(F)F)c(O)c1	284.236		+
FU7-25	NC(=O)C1Cc2ccccc2N1	162.191
FU210-26	O=C(NCCc1nc(-c2cccnc2)no1)Nc1ccc(Br)cc1	388.224				181394	0.51
FU132,428-27	NC(=O)Nc1ccc(Br)cc1C(=O)O	259.059		+	wt and ts	42060	0.51
FU100-28	Nc1ccc2c(c1)CCCC2=O	161.203			wt and ts	58354	0.5
FU7-29	OCc1cc2ccc(Br)cc2[nH]1	226.073		+	wt and ts
FU44-30	CCNC(=O)CNCc1ccc(Cl)cc1	226.706				35494	0.5
FU99-31	Cc1noc(CCCSc2nc3ccc(Cl)cc3[nH]2)n1	308.792		+	wt and ts
FU336-32	NC(=O)C1CN(C(=O)CC2Sc3ccc(Cl)cc3NC2=O)C1	339.802		+	wt and ts
FU163-33	COC(=O)c1cc2ccc(Br)cc2[nH]1	254.083		+	wt and ts
FU336-34	CC(O)(CNC(=O)CC1Sc2ccc(Cl)cc2NC1=O)C(=O)O	358.801		+
FU210-35	O=C(NCCc1csc(-c2cccnc2)n1)Nc1ccccc1	324.407				38001, 51325, 32666, 46007, 8016	0.52-0.67
FU428-36	CCC(O)C(=O)N1CCNC(=O)C1c1ccc(C(F)(F)F)cc1	330.305		+
FU210-37	CC(C)c1ccc(NC(=O)COCC(=O)Nc2ccccn2)cc1	327.383
FU2-38	O=C1NCCCC1Sc1ccc(C(F)(F)F)cn1	276.281
FU210-39	CC1=NN(c2ccccc2)C(=O)CC1	188.229			wt and ts	100534	0.71
FU4-40	COc1ccc(-c2csc(O)n2)cc1	207.252		+		47325, 29363, 46114	0.50-0.61
FU4-41	COc1ccc(-c2nc[nH]n2)cc1	175.19
FU35-42	Nc1nsc(Nc2ccccc2)n1	192.246		+
FU223-43	COC(=O)Nc1cccc(C)c1	165.191		+		22271, 54846, 44319, 24231, 33665	0.50-0.61
FU99-44	Cc1nc(CNC(=O)CCn2c(=O)[nH]c3ccccc32)cc(=O)[nH]1	327.343
FU12-45	O=C(NO)c1ccc(Cl)cc1	171.583		+	wt and ts	116973, 205180, 49948, 31456	0.50-0.57
FU132-46	Cc1nnc(SCC(=O)Nc2ccc(F)cc2)o1	267.283				32179, 44819, 42189, 26551, 32675, 39225, 20568, 31915, 26143, 37259, 46396, 41167, 50831, 51942	0.50-0.59
FU35-47	c1ccc(Nc2nncs2)cc1	177.231		+		36714	0.58
FU132-48	COC(=O)Cc1cc(O)n(-c2ccc(Cl)cc2)n1	266.683
FU35-49	O=C1CCc2cccc(O)c2N1	163.175
FU132-50	CC(C)c1ccc(N2CC(C(=O)NCCc3c[nH]cn3)CC2=O)cc1	340.426				36822	0.5
FU163-51	O=C(NCCc1ncc[nH]1)c1cc2ccc(C(F)(F)F)cc2[nH]1	322.289		+
FU99-52	CC(=O)c1ccc2c(c1)OCCO2	178.186			wt and ts	27223, 48079, 34805, 17152, 88633, 49347, 47362, 31708, 54317, 38038, 36752, 197641, 20431, 34896, 53034, 56059	0.50-0.69
FU163-53	O=C(OCCCO)c1cc2ccc(C(F)(F)F)cc2[nH]1	287.236		+	wt and ts
FU4-54	COc1ccc(-c2cc(=O)[nH]c(=O)[nH]2)cc1	218.211		+
FU4-55	COc1ccc(C(=O)NCCCO)c(O)c1	225.243				22651	0.5
FU132-56	Cc1cc(=O)[nH]c(SCC(=O)Nc2ccc(C(C)C)cc2)n1	317.412
FU2-57	CN(CC(O)CO)c1ccc(C(F)(F)F)cn1	250.219		+
FU163-58	COc1ccc2c(c1)[nH]c1c(=O)n(CCc3c[nH]cn3)cnc12	309.328		+		45059	0.56
FU2-59	O=C(COc1ccc(C(F)(F)F)cn1)N1CCCC1CO	304.267		+
FU18-60	O=c1c2[nH]c3ccccc3c2ncn1CCCO	243.265		+	wt and ts
FU336-61	O=C(CC1Sc2ccc(Cl)cc2NC1=O)NCC(O)CO	330.791		+
FU35-62	COC(=O)c1scc(C)c1N	171.219			wt and ts
FU99-63	CC(=O)N1CC(NC(=O)CCCSc2nc3ccccc3[nH]2)C1	332.427				39921	0.52
FU64-64	O=C(NCCCNC(=O)c1cnccn1)c1ccc(Br)cc1	363.214				45408	0.51
FU18-65	CNCc1nc2ccccc2[nH]1.Cl.Cl	234.129				25865, 34558, 165809, 46818, 202554	0.50-0.53
FU235-66	OCC(O)CSc1ccc(Cl)cn1	219.691		+
FU163-67	NC(=O)c1cc2ccc(Br)cc2[nH]1	239.072		+	wt and ts
FU273-68	COC(=O)c1ccc(C(F)(F)F)cc1	204.147				56780	0.54
FU293-69	O=C(NCCO)c1cc2ccccc2[nH]1	204.228		+		122306, 117546, 78048, 119697	0.50-0.55
FU223-70	OCCNc1ccc(F)c(C(F)(F)F)c1	223.168
FU35-71	O=C1CCc2c(O)cccc2N1	163.175
FU64-72	C[NH2+]Cc1cnc(-c2ccccc2)nc1	200.264			wt and ts
FU18-73	CC(=O)NCc1cc2ccccc2[nH]1	188.229
FU132,428-74	Cc1c(C(=O)[O-])oc2ccccc12	175.163			wt and ts	45928, 32920, 23476, 39284, 38995	0.50-0.58
FU163-75	NC(=O)CNC(=O)c1cc2ccc(Cl)cc2[nH]1	251.672		+	wt and ts
FU178-76	O=C1CCC(c2ccccc2)=NN1	174.202			wt and ts
FU273-77	O=S(=O)(CCCO)Cc1ccc(Br)cc1	293.18		+
FU35-78	O=C(O)C(F)(F)F.OCc1nc(Nc2ccccc2)no1	305.211		+	wt and ts
FU273-79	O=C(NCc1cccnc1)c1ccc(C(F)(F)F)cc1	280.248				19732, 37187, 45474, 36335, 22957, 17285, 21920, 32547, 42512, 37336	0.51-0.62
FU293-80	OCCSc1nc2ccccc2[nH]1	194.257		+		40135, 47797, 39180	0.51-0.56
FU4-81	CNC(=O)c1ccc(OC)c(O)c1	181.19
FU18-82	CS(=O)Cc1nc2ccccc2[nH]1	194.257		+		202554, 25865	0.50-0.51
FU132-83	O=C(CO)NCC(=O)Nc1ccc(I)cc1	334.108
FU223-84	Nc1ccc(O)c(C(F)(F)F)c1	177.125				28644	0.62
FU293-85	CSc1nc2cccnc2s1	182.271			wt and ts
FU12-86	c1ccc(-c2cc3cccnc3[nH]2)cc1	194.236		+
FU293-87	CC(=O)c1nc2ccccc2[nH]1	160.176		+		43562, 1410021, 69924, 34558, 53323	0.53-0.57
FU101-88	COc1ccc(NC(=O)c2c[nH]nn2)cc1F	236.205		+		197787	0.52
FU99-89	NC(=O)CSc1nc2ccc(Cl)cc2[nH]1	241.702		+		27446, 52344	0.52
FU132-90	O=C(O)CSCC(=O)Nc1ccc(C(F)(F)F)cc1	293.264		+
FU99-91	NC(=O)CCCSc1nc2ccccc2[nH]1	235.31		+		39921, 47797, 47071, 34349	0.50-0.67
FU132-92	O=C1CS(=O)CN1c1ccc(Br)cc1	274.138
FU4-93	COc1ccc(C(=O)NCCO)cc1	195.217				40805, 90359	0.50-0.53
FU223-94	O=C([O-])c1ccc(Cl)nc1Cl	190.993			wt
FU99-95	CN(C)C(=O)OCCSc1cc2ccccc2[nH]1	264.348
FU223-96	NC(=O)Nc1cccc(C(F)(F)F)c1	204.151				47701, 47463, 33301, 38839, 24829, 54416, 134018, 133801, 30422, 134518, 134751, 134342, 35513, 178757, 44458, 99604, 133781, 134187, 134339, 134558, 134727, 1656, 22571, 24195, 36584, 133741, 133804, 134363, 134785	0.50-0.61
FU113-97	O=C(NCCC1CCNC1=O)c1cccs1	238.31
FU242-98	NC(=O)Nc1ccc(OC(F)(F)F)cc1	220.15		+		21760, 26880, 28015	0.50-0.51
FU113-99	O=C(NCc1cc[nH]n1)c1ccc(F)s1	225.247		+
FU132-100	O=C([O-])CCNc1ccc(Cl)cc1	198.628			wt and ts
FU379-101	Oc1ccc2ccc(Cl)cc2n1	179.606		+	wt and ts
FU132-102	CCNc1ncc2c(n1)CN(c1ccc(CC)cc1)C2=O	282.346
FU178-103	O=C1Cc2ccc(NCc3cc(Br)c[nH]c3=O)cc2N1	334.172
FU163-104	Cn1ncc2c([nH]c3cc(Br)ccc32)c1=O	278.109		+	wt and ts
FU163-105	CC(=O)c1ccc(N)cc1O	151.164			wt and ts	14449, 36351	0.50-0.51
FU163-106	CC(C)c1ccc2cc(C(=O)NCCNC(=O)c3ccco3)[nH]c2c1	339.394		+	wt and ts	36068	0.51-0.6
FU336-107	O=C(CC1Sc2ccc(Cl)cc2NC1=O)Nc1cnccc1O	349.797
FU242-108	CC(=O)NCCNC(=O)c1ccc(SC(F)(F)F)cc1	306.307
FU163-109	COc1ccc2cc(C(=O)N3CCC(n4cnc5ccccc54)C3)[nH]c2c1	360.416		+	wt and ts	94306, 94108, 94149, 155080, 155565, 94331, 94593, 155079, 154850, 49514, 154968	0.51-0.78
1. F indicates the fragment, while FU represents the follow-up fragments designed based on the fragments in the subscript number.
2. wt and ts indicate hits that are specific to wild-type A2A and thermostabilized A2A, respectively. Hits identified in both X-ray crystallography and affinity assays are highlighted in red
3. Fragment similarity was analyzed via the GPCRdb ligand search tool. https://gpcrdb.org/biased_signalling/ligand_by_name#
4. Tanimoto similarities higher than 0.5 are listed.
5. All samples listed here correspond to tsA2A LCP crystals soaked with fragments for 3 hours.
