# Supplementary material for: An integrated experimental and computational pipeline for crystallographic fragment screening of membrane protein in the lipid cubic phase
Source: Commun Chem. 2026 May 13;9:257. doi: 10.1038/s42004-026-02059-7 (PMC13402683; doi:10.1038/s42004-026-02059-7)
Supplement: Supplementary file 9 — Data Set 6 [file 42004_2026_2059_MOESM9_ESM.xls]

## Sheet: GCI positive & X-ray positive
Supplementary Data 6a. GCI waveRAPID analysis of fragments positive in both GCI and X-ray screening, with MCK analysis for selected fragments
Screening settings	GCI waveRAPID						GCI MCK validation measurements
Fragment concentration (μM)	200				400		MCK (400 μM --> 5μM)
Association/dissociation time (s)	5/20		15/60				15/60
Protein	all A2AR protein here were blocked by orthosteric ligand, ZM241385
Compound/fragment Sample	tsA2AR	wt2AR	tsA2AR	wt2AR	tsA2AR	wt2AR	tsA2AR		wtA2AR
FU336-32
FU163-53
FU35-78
FU163-109
FU223-7
FU35-2
FU379-101
FU12-45
FU7-1
FU163-33
FU7-29
FU132,428-27
FU163-67
FU163-106
FU99-31
FU18-60
FU163-104
FU163-75
FU428-16
1. Y-axis in all plots of GCI waveRAPID is surface mass (pg/mm2) and X-axis in all plots of GCI waveRAPID is time (s). Double-referenced sensor signals for waveRAPID pulsed injections generating dose responses up to 200 µM or 400 µM of the fragments are shown in red, 1:1 interaction models are shown as black lines.
2. Y-axis in all plots of GCI MCK is surface mass (pg/mm2) and X-axis in a pair of left plot is time (s) and right plot is Log (Concentration (M)). Double-referenced sensor signals for 6-point dose responses from 5 µM to 400 µM of the fragments are shown in red, 1:1 interaction models are shown as black lines. Equilibrium plots from steady-state levels shown on the right of the respective sensorg…
3. F indicates the fragment, while FU represents the follow-up fragments designed based on the fragments in the subscript number.
4. The estimated kinetic rate constants, KD and Rmax values as shown on the plots are not considered precise and no interpretations are drawn from them.
