# Supplementary material for: An integrated experimental and computational pipeline for crystallographic fragment screening of membrane protein in the lipid cubic phase
Source: Commun Chem. 2026 May 13;9:257. doi: 10.1038/s42004-026-02059-7 (PMC13402683; doi:10.1038/s42004-026-02059-7)
Supplement: Supplementary file 10 — Data Set 7 [file 42004_2026_2059_MOESM10_ESM.xls]

## Sheet: GCI positives - X-ray negatives
Supplementary Data 7. GCI waveRAPID analysis of fragments positive in GCI but negative in X-ray screening
Screening settings	GCI waveRAPID
Fragment concentration (μM)	200
Association/dissociation time (s)	5/20
Protein	all A2AR protein here were blocked by orthosteric ligand, ZM241385
Compound/fragment Sample	tsA2AR	wtA2AR
FU132,428-74
FU64-72
FU100-28
FU35-62
FU163-105
FU223-94
FU132-100
FU210-39
FU99-52
FU293-85
FU178-76
FU210-14
1. Y-axis in all plots of GCI waveRAPID is surface mass (pg/mm2) and X-axis in all plots of GCI waveRAPID is time (s). Double-referenced sensor signals for waveRAPID pulsed injections generating dose responses up to 200 µM of the fragments are shown in red, 1:1 interaction models are shown as black lines.
2. F indicates the fragment, while FU represents the follow-up fragments designed based on the fragments in the subscript number.
